# Supplementary material for: Transcriptome Analysis Reveals Long Intergenic Non-Coding RNAs Contributed to Intramuscular Fat Content Differences between Yorkshire and Wei Pigs
Source: Int J Mol Sci. 2020 Mar 3;21(5):1732. doi: 10.3390/ijms21051732 (PMC7084294; doi:10.3390/ijms21051732)
Supplement: Supplementary file 1 [file ijms-21-01732-s001.zip]

Archive with 7 entries (6 files):
- Supplementary Materials/TableS1ú║QTL mapping analysis on DELs.xlsx
- Supplementary Materials/TableS2ú║Gene ontology and pathway analysis of PTGs of DELs.xlsx
- Supplementary Materials/TableS3ú║Gene ontology and pathway analysis of DEPTGs of DELs.xlsx
- Supplementary Materials/TableS4ú║ The expression regulation relationship between DEL genes and their DEPTGs.xlsx
- Supplementary Materials/TableS5-Sequence information of lincRNAs used in RT-qPCR.docx
- Supplementary Materials/TableS6ú║The information of seven pairs of RT-qPCR primers.XLSX
- Supplementary Materials/
