# Supplementary material for: Transcriptome Analysis Reveals Long Intergenic Non-Coding RNAs Contributed to Intramuscular Fat Content Differences between Yorkshire and Wei Pigs
Source: Int J Mol Sci. 2020 Mar 3;21(5):1732. doi: 10.3390/ijms21051732 (PMC7084294; doi:10.3390/ijms21051732)
Supplement: Supplementary file 1 [file ijms-21-01732-s001.zip › Supplementary Materials/TableS1ú║QTL mapping analysis on DELs.xlsx]

## Sheet: sheet1
Table S1: QTL mapping analysis on DELs
Chromosome	QTL_start	QTL_end	QTL	Chromosome	transcript_start	transcript_end	DEL
1	2701298	292955427	Muscle moisture percentage QTL (38073)	1	11889546	11893618	MSTRG.62.1
1	2701298	292955427	Muscle moisture percentage QTL (38073)	1	29375782	29379975	MSTRG.130.1
1	2701298	16114132	Diameter of angular fibers QTL (2793)	1	11889546	11893618	MSTRG.62.1
1	2701298	16114132	Loin muscle area QTL (3221)	1	11889546	11893618	MSTRG.62.1
1	2701298	16114132	Loin muscle area QTL (21352)	1	11889546	11893618	MSTRG.62.1
1	2701298	20064508	Glucose level QTL (15087)	1	11889546	11893618	MSTRG.62.1
1	2701298	16114132	Body weight (birth) QTL (826)	1	11889546	11893618	MSTRG.62.1
1	2701298	16114132	Teat number QTL (276)	1	11889546	11893618	MSTRG.62.1
1	2701298	274130998	Marbling QTL (38049)	1	11889546	11893618	MSTRG.62.1
1	2701298	274130998	Marbling QTL (38049)	1	29375782	29379975	MSTRG.130.1
1	2701298	292955427	Loin muscle area QTL (38072)	1	11889546	11893618	MSTRG.62.1
1	2701298	292955427	Loin muscle area QTL (38072)	1	29375782	29379975	MSTRG.130.1
1	2701298	292955427	Loin fat percentage QTL (38050)	1	11889546	11893618	MSTRG.62.1
1	2701298	292955427	Loin fat percentage QTL (38050)	1	29375782	29379975	MSTRG.130.1
1	7964370	22514169	Water holding capacity QTL (3848)	1	11889546	11893618	MSTRG.62.1
1	7964370	16114132	Stearic acid content QTL (3111)	1	11889546	11893618	MSTRG.62.1
1	7964370	16114132	Palmitoleic acid content QTL (3109)	1	11889546	11893618	MSTRG.62.1
1	7964370	16114132	Melting point QTL (3123)	1	11889546	11893618	MSTRG.62.1
1	7964370	16114132	Palmitoleic acid content QTL (3118)	1	11889546	11893618	MSTRG.62.1
1	7964370	16114132	Stearic acid content QTL (3119)	1	11889546	11893618	MSTRG.62.1
1	7964370	252283830	Shoulder subcutaneous fat thickness QTL (5671)	1	11889546	11893618	MSTRG.62.1
1	7964370	252283830	Shoulder subcutaneous fat thickness QTL (5671)	1	29375782	29379975	MSTRG.130.1
1	7964370	257944209	Average backfat thickness QTL (5670)	1	11889546	11893618	MSTRG.62.1
1	7964370	257944209	Average backfat thickness QTL (5670)	1	29375782	29379975	MSTRG.130.1
1	7964370	292955427	Average daily gain QTL (5680)	1	11889546	11893618	MSTRG.62.1
1	7964370	292955427	Average daily gain QTL (5680)	1	29375782	29379975	MSTRG.130.1
1	8025530	292730648	Shoulder subcutaneous fat thickness QTL (21209)	1	11889546	11893618	MSTRG.62.1
1	8025530	292730648	Shoulder subcutaneous fat thickness QTL (21209)	1	29375782	29379975	MSTRG.130.1
1	8715201	12868209	Meat color a* QTL (28043)	1	11889546	11893618	MSTRG.62.1
1	8715201	12868209	Meat color b* QTL (28044)	1	11889546	11893618	MSTRG.62.1
1	8715201	12868209	Meat color L* QTL (28045)	1	11889546	11893618	MSTRG.62.1
1	10067182	292041505	Backfat at last rib QTL (21208)	1	11889546	11893618	MSTRG.62.1
1	10067182	292041505	Backfat at last rib QTL (21208)	1	29375782	29379975	MSTRG.130.1
1	10357591	22164712	Loin muscle area QTL (21704)	1	11889546	11893618	MSTRG.62.1
1	10707403	16114132	Salmonella count in liver QTL (11554)	1	11889546	11893618	MSTRG.62.1
1	10707403	16114132	Average daily gain QTL (319)	1	11889546	11893618	MSTRG.62.1
1	11871848	116126341	Drip loss QTL (8411)	1	11889546	11893618	MSTRG.62.1
1	11871848	116126341	Drip loss QTL (8411)	1	29375782	29379975	MSTRG.130.1
1	11871848	116126341	Drip loss QTL (8562)	1	11889546	11893618	MSTRG.62.1
1	11871848	116126341	Drip loss QTL (8562)	1	29375782	29379975	MSTRG.130.1
1	11871848	116126341	Drip loss QTL (8012)	1	11889546	11893618	MSTRG.62.1
1	11871848	116126341	Drip loss QTL (8012)	1	29375782	29379975	MSTRG.130.1
1	11871848	116126341	Drip loss QTL (8043)	1	11889546	11893618	MSTRG.62.1
1	11871848	116126341	Drip loss QTL (8043)	1	29375782	29379975	MSTRG.130.1
1	11871848	116126341	Drip loss QTL (8110)	1	11889546	11893618	MSTRG.62.1
1	11871848	116126341	Drip loss QTL (8110)	1	29375782	29379975	MSTRG.130.1
1	11871848	116126341	Drip loss QTL (8154)	1	11889546	11893618	MSTRG.62.1
1	11871848	116126341	Drip loss QTL (8154)	1	29375782	29379975	MSTRG.130.1
1	11871848	116126341	Drip loss QTL (8349)	1	11889546	11893618	MSTRG.62.1
1	11871848	116126341	Drip loss QTL (8349)	1	29375782	29379975	MSTRG.130.1
1	11871848	116126341	Drip loss QTL (7751)	1	11889546	11893618	MSTRG.62.1
1	11871848	116126341	Drip loss QTL (7751)	1	29375782	29379975	MSTRG.130.1
1	11871848	116126341	Drip loss QTL (7763)	1	11889546	11893618	MSTRG.62.1
1	11871848	116126341	Drip loss QTL (7763)	1	29375782	29379975	MSTRG.130.1
1	11871848	116126341	Drip loss QTL (7776)	1	11889546	11893618	MSTRG.62.1
1	11871848	116126341	Drip loss QTL (7776)	1	29375782	29379975	MSTRG.130.1
1	11871848	116126341	Drip loss QTL (7815)	1	11889546	11893618	MSTRG.62.1
1	11871848	116126341	Drip loss QTL (7815)	1	29375782	29379975	MSTRG.130.1
1	15380966	242497921	Melanoma susceptibility QTL (7567)	1	29375782	29379975	MSTRG.130.1
1	15454564	69718238	Leaf fat weight QTL (3863)	1	29375782	29379975	MSTRG.130.1
1	16114132	289571736	Body weight (birth) QTL (5232)	1	29375782	29379975	MSTRG.130.1
1	16114132	62261447	Percentage type IIa fibers QTL (7015)	1	29375782	29379975	MSTRG.130.1
1	16114132	36144885	PH for Longissmus dorsi QTL (2787)	1	29375782	29379975	MSTRG.130.1
1	16114132	52874641	Average daily gain QTL (16844)	1	29375782	29379975	MSTRG.130.1
1	16114132	52874641	Ham weight QTL (868)	1	29375782	29379975	MSTRG.130.1
1	16114132	252283830	Belly meat content QTL (5679)	1	29375782	29379975	MSTRG.130.1
1	16114132	252283830	Backfat at last rib QTL (5674)	1	29375782	29379975	MSTRG.130.1
1	16114132	252283830	Estimated carcass lean content QTL (5678)	1	29375782	29379975	MSTRG.130.1
1	16114132	252283830	Fat to meat ratio QTL (5677)	1	29375782	29379975	MSTRG.130.1
1	16114132	292187438	Shoulder subcutaneous fat thickness QTL (5217)	1	29375782	29379975	MSTRG.130.1
1	16114132	292845492	backfat above muscle dorsi QTL (5237)	1	29375782	29379975	MSTRG.130.1
1	18004420	242497921	Melanoma susceptibility QTL (7592)	1	29375782	29379975	MSTRG.130.1
1	20064508	52874641	Meat color a* QTL (3980)	1	29375782	29379975	MSTRG.130.1
1	20064508	36144885	Average daily gain QTL (338)	1	29375782	29379975	MSTRG.130.1
1	20064508	274130998	White blood cell counts QTL (15047)	1	29375782	29379975	MSTRG.130.1
1	20064508	210644363	Body weight (20 weeks) QTL (29689)	1	29375782	29379975	MSTRG.130.1
1	22514169	52874641	Backfat at tenth rib QTL (43)	1	29375782	29379975	MSTRG.130.1
1	22514169	52874641	muscle protein percentage QTL (3838)	1	29375782	29379975	MSTRG.130.1
1	24647055	52874641	Average daily gain QTL (16885)	1	29375782	29379975	MSTRG.130.1
1	24647055	52874641	Carcass weight (hot) QTL (16896)	1	29375782	29379975	MSTRG.130.1
1	24647055	52874641	Average backfat thickness QTL (42)	1	29375782	29379975	MSTRG.130.1
1	24647055	52874641	Loin muscle area QTL (46)	1	29375782	29379975	MSTRG.130.1
1	24647055	257944209	Subcutanous fat area QTL (5676)	1	29375782	29379975	MSTRG.130.1
1	24647055	119841750	Carcass weight (hot) QTL (16901)	1	29375782	29379975	MSTRG.130.1
1	24673417	292845492	Body weight (weaning) QTL (5262)	1	29375782	29379975	MSTRG.130.1
1	26587370	50856261	Loin muscle area QTL (3866)	1	29375782	29379975	MSTRG.130.1
10	664729	11093314	Hemolytic complement activity (alternative pathway) QTL (21323)	10	8522878	8552419	MSTRG.1306.1
10	664729	11093314	Hemolytic complement activity (alternative pathway) QTL (21323)	10	8534670	8552813	MSTRG.1306.2
10	664729	16987451	Head weight QTL (1109)	10	8522878	8552419	MSTRG.1306.1
10	664729	16987451	Head weight QTL (1109)	10	8534670	8552813	MSTRG.1306.2
10	664729	16987451	Body weight (slaughter) QTL (1111)	10	8522878	8552419	MSTRG.1306.1
10	664729	16987451	Body weight (slaughter) QTL (1111)	10	8534670	8552813	MSTRG.1306.2
10	664729	16987451	Loin and neck meat weight QTL (1112)	10	8522878	8552419	MSTRG.1306.1
10	664729	16987451	Loin and neck meat weight QTL (1112)	10	8534670	8552813	MSTRG.1306.2
10	664729	16987451	Carcass weight (cold) QTL (1113)	10	8522878	8552419	MSTRG.1306.1
10	664729	16987451	Carcass weight (cold) QTL (1113)	10	8534670	8552813	MSTRG.1306.2
10	664729	16987451	Ham weight QTL (1114)	10	8522878	8552419	MSTRG.1306.1
10	664729	16987451	Ham weight QTL (1114)	10	8534670	8552813	MSTRG.1306.2
10	664729	10227060	Stearic acid content QTL (9577)	10	8522878	8552419	MSTRG.1306.1
10	664729	10227060	Stearic acid content QTL (9577)	10	8534670	8552813	MSTRG.1306.2
10	664729	32088890	Change in interferon-gamma level QTL (12339)	10	8522878	8552419	MSTRG.1306.1
10	664729	32088890	Change in interferon-gamma level QTL (12339)	10	8534670	8552813	MSTRG.1306.2
10	664729	10227060	Oleic acid content QTL (9579)	10	8522878	8552419	MSTRG.1306.1
10	664729	10227060	Oleic acid content QTL (9579)	10	8534670	8552813	MSTRG.1306.2
10	664729	32088890	Interleukin 10 level QTL (17605)	10	8522878	8552419	MSTRG.1306.1
10	664729	32088890	Interleukin 10 level QTL (17605)	10	8534670	8552813	MSTRG.1306.2
10	664729	32088890	Average daily gain QTL (5715)	10	8522878	8552419	MSTRG.1306.1
10	664729	32088890	Average daily gain QTL (5715)	10	8534670	8552813	MSTRG.1306.2
10	664729	32088890	Number of capillaries per muscle fiber QTL (2814)	10	8522878	8552419	MSTRG.1306.1
10	664729	32088890	Number of capillaries per muscle fiber QTL (2814)	10	8534670	8552813	MSTRG.1306.2
10	664729	32088890	Number of capillaries per type IIa fiber QTL (2815)	10	8522878	8552419	MSTRG.1306.1
10	664729	32088890	Number of capillaries per type IIa fiber QTL (2815)	10	8534670	8552813	MSTRG.1306.2
10	664729	61209673	Average daily gain QTL (5714)	10	8522878	8552419	MSTRG.1306.1
10	664729	61209673	Average daily gain QTL (5714)	10	8534670	8552813	MSTRG.1306.2
10	664729	72237308	Meat color a* QTL (38102)	10	8522878	8552419	MSTRG.1306.1
10	664729	72237308	Meat color a* QTL (38102)	10	8534670	8552813	MSTRG.1306.2
10	664729	72237308	Meat color b* QTL (38103)	10	8522878	8552419	MSTRG.1306.1
10	664729	72237308	Meat color b* QTL (38103)	10	8534670	8552813	MSTRG.1306.2
10	664729	72237308	Shear force QTL (38101)	10	8522878	8552419	MSTRG.1306.1
10	664729	72237308	Shear force QTL (38101)	10	8534670	8552813	MSTRG.1306.2
10	3653029	70044415	Shoulder subcutaneous fat thickness QTL (5253)	10	8522878	8552419	MSTRG.1306.1
10	3653029	70044415	Shoulder subcutaneous fat thickness QTL (5253)	10	8534670	8552813	MSTRG.1306.2
10	4388728	66625232	backfat at mid-back QTL (5247)	10	8522878	8552419	MSTRG.1306.1
10	4388728	66625232	backfat at mid-back QTL (5247)	10	8534670	8552813	MSTRG.1306.2
10	4476972	11093314	Salmonella count in liver and spleen QTL (11569)	10	8522878	8552419	MSTRG.1306.1
10	4476972	11093314	Salmonella count in liver and spleen QTL (11569)	10	8534670	8552813	MSTRG.1306.2
10	4476972	11093314	Salmonella count in liver QTL (11570)	10	8522878	8552419	MSTRG.1306.1
10	4476972	11093314	Salmonella count in liver QTL (11570)	10	8534670	8552813	MSTRG.1306.2
10	4476972	32088890	Percentage type IIa fibers QTL (7034)	10	8522878	8552419	MSTRG.1306.1
10	4476972	32088890	Percentage type IIa fibers QTL (7034)	10	8534670	8552813	MSTRG.1306.2
10	4476972	32088890	Percentage type I fibers QTL (7012)	10	8522878	8552419	MSTRG.1306.1
10	4476972	32088890	Percentage type I fibers QTL (7012)	10	8534670	8552813	MSTRG.1306.2
10	4476972	32088890	Percentage type I fibers QTL (7026)	10	8522878	8552419	MSTRG.1306.1
10	4476972	32088890	Percentage type I fibers QTL (7026)	10	8534670	8552813	MSTRG.1306.2
10	5484101	68845076	Osteochondrosis score QTL (17642)	10	8522878	8552419	MSTRG.1306.1
10	5484101	68845076	Osteochondrosis score QTL (17642)	10	8534670	8552813	MSTRG.1306.2
10	5852556	13911836	Palmitic acid content QTL (15862)	10	8522878	8552419	MSTRG.1306.1
10	5852556	13911836	Palmitic acid content QTL (15862)	10	8534670	8552813	MSTRG.1306.2
10	6401430	10227060	tenderness score QTL (3276)	10	8522878	8552419	MSTRG.1306.1
10	6401430	10227060	tenderness score QTL (3276)	10	8534670	8552813	MSTRG.1306.2
10	6401430	10227060	tenderness score QTL (3277)	10	8522878	8552419	MSTRG.1306.1
10	6401430	10227060	tenderness score QTL (3277)	10	8534670	8552813	MSTRG.1306.2
10	6401430	11093314	Backfat at tenth rib QTL (3819)	10	8522878	8552419	MSTRG.1306.1
10	6401430	11093314	Backfat at tenth rib QTL (3819)	10	8534670	8552813	MSTRG.1306.2
10	6401430	11093314	Loin meat weight QTL (2999)	10	8522878	8552419	MSTRG.1306.1
10	6401430	11093314	Loin meat weight QTL (2999)	10	8534670	8552813	MSTRG.1306.2
10	6401430	10227060	muscle protein percentage QTL (21398)	10	8522878	8552419	MSTRG.1306.1
10	6401430	10227060	muscle protein percentage QTL (21398)	10	8534670	8552813	MSTRG.1306.2
10	6401430	72237308	Marbling QTL (38100)	10	8522878	8552419	MSTRG.1306.1
10	6401430	72237308	Marbling QTL (38100)	10	8534670	8552813	MSTRG.1306.2
10	7793582	18265199	indole, laboratory QTL (18650)	10	8522878	8552419	MSTRG.1306.1
10	7793582	18265199	indole, laboratory QTL (18650)	10	8534670	8552813	MSTRG.1306.2
10	8541741	8594749	pH 24 hr post mortem (ham) QTL (18702)	10	8522878	8552419	MSTRG.1306.1
10	8541741	8594749	pH 24 hr post mortem (ham) QTL (18702)	10	8534670	8552813	MSTRG.1306.2
12	114899	59478853	Actinobacillus pleuropneumoniae susceptibility QTL (37576)	12	13457780	13459160	MSTRG.2101.1
12	114899	53743337	Actinobacillus pleuropneumoniae susceptibility QTL (37567)	12	13457780	13459160	MSTRG.2101.1
12	114899	21890293	Backfat at last rib QTL (16879)	12	13457780	13459160	MSTRG.2101.1
12	114899	23672762	Interleukin 10 level QTL (17607)	12	13457780	13459160	MSTRG.2101.1
12	114899	42986021	backfat at mid-back QTL (5248)	12	13457780	13459160	MSTRG.2101.1
12	114899	23672762	Toll-like receptor 9 level QTL (17624)	12	13457780	13459160	MSTRG.2101.1
12	114899	53297375	Thoracic vertebra number QTL (21312)	12	13457780	13459160	MSTRG.2101.1
12	114899	54374277	Vertebra number QTL (21311)	12	13457780	13459160	MSTRG.2101.1
12	4504025	63588571	Teat number QTL (5227)	12	13457780	13459160	MSTRG.2101.1
12	4823589	26242726	HDL cholesterol QTL (15114)	12	13457780	13459160	MSTRG.2101.1
12	4823589	13622373	Myristic acid content QTL (9570)	12	13457780	13459160	MSTRG.2101.1
12	4823589	13622373	Myristic acid content QTL (9571)	12	13457780	13459160	MSTRG.2101.1
12	4823589	13622373	pH 24 hr post-mortem (loin) QTL (21860)	12	13457780	13459160	MSTRG.2101.1
12	4823589	23672762	Cholesterol level QTL (17723)	12	13457780	13459160	MSTRG.2101.1
12	4823589	23672762	LDL cholesterol QTL (17724)	12	13457780	13459160	MSTRG.2101.1
12	4823589	23672762	Carcass length QTL (5716)	12	13457780	13459160	MSTRG.2101.1
12	4823589	54022075	Muscle moisture percentage QTL (38106)	12	13457780	13459160	MSTRG.2101.1
12	4823589	23513990	Linolenic acid content QTL (473)	12	13457780	13459160	MSTRG.2101.1
12	4823589	38822400	Backfat at last rib QTL (16839)	12	13457780	13459160	MSTRG.2101.1
12	4823589	62961334	Triglyceride level QTL (15076)	12	13457780	13459160	MSTRG.2101.1
12	7515272	59478853	Actinobacillus pleuropneumoniae susceptibility QTL (37565)	12	13457780	13459160	MSTRG.2101.1
12	9150782	15399310	Lean meat percentage QTL (1119)	12	13457780	13459160	MSTRG.2101.1
12	9150782	15399310	Teat number QTL (1128)	12	13457780	13459160	MSTRG.2101.1
12	9150782	23672762	Backfat at last rib QTL (1121)	12	13457780	13459160	MSTRG.2101.1
12	9150782	23672762	Backfat at last rib QTL (1124)	12	13457780	13459160	MSTRG.2101.1
12	9974951	62961334	body weight (10 weeks) QTL (29707)	12	13457780	13459160	MSTRG.2101.1
12	10277143	53978267	Leaf fat weight QTL (21264)	12	13457780	13459160	MSTRG.2101.1
12	10361588	63588571	Teat number QTL (5261)	12	13457780	13459160	MSTRG.2101.1
12	11462476	61351592	Meat color b* QTL (121898)	12	13457780	13459160	MSTRG.2101.1
12	12222958	18153190	Average backfat thickness QTL (4197)	12	13457780	13459160	MSTRG.2101.1
12	13422372	14889246	Myristic acid content QTL (15854)	12	13457780	13459160	MSTRG.2101.1
13	88939	209907072	Actinobacillus pleuropneumoniae susceptibility QTL (37578)	13	202523623	202529775	MSTRG.3671.1
13	88939	209907072	Actinobacillus pleuropneumoniae susceptibility QTL (37578)	13	126886037	126943387	MSTRG.3426.1
13	88939	209907072	Actinobacillus pleuropneumoniae susceptibility QTL (37578)	13	180206302	180209892	MSTRG.3619.1
13	88939	209907072	Actinobacillus pleuropneumoniae susceptibility QTL (37578)	13	144757953	144855423	MSTRG.3546.1
13	88939	208183945	Average daily gain QTL (244)	13	202523623	202529775	MSTRG.3671.1
13	88939	208183945	Average daily gain QTL (244)	13	126886037	126943387	MSTRG.3426.1
13	88939	208183945	Average daily gain QTL (244)	13	180206302	180209892	MSTRG.3619.1
13	88939	208183945	Average daily gain QTL (244)	13	144757953	144855423	MSTRG.3546.1
13	5836383	188271972	Nonfunctional nipples QTL (7479)	13	126886037	126943387	MSTRG.3426.1
13	5836383	188271972	Nonfunctional nipples QTL (7479)	13	180206302	180209892	MSTRG.3619.1
13	5836383	188271972	Nonfunctional nipples QTL (7479)	13	144757953	144855423	MSTRG.3546.1
13	5836383	145083047	Salmonella count in spleen QTL (11578)	13	126886037	126943387	MSTRG.3426.1
13	5836383	145083047	Salmonella count in spleen QTL (11578)	13	144757953	144855423	MSTRG.3546.1
13	5836383	194995520	LDL cholesterol QTL (17725)	13	126886037	126943387	MSTRG.3426.1
13	5836383	194995520	LDL cholesterol QTL (17725)	13	180206302	180209892	MSTRG.3619.1
13	5836383	194995520	LDL cholesterol QTL (17725)	13	144757953	144855423	MSTRG.3546.1
13	7359728	131021249	Lactate dehydrogenase level QTL (15118)	13	126886037	126943387	MSTRG.3426.1
13	9843648	206710160	Triglyceride level QTL (15078)	13	202523623	202529775	MSTRG.3671.1
13	9843648	206710160	Triglyceride level QTL (15078)	13	126886037	126943387	MSTRG.3426.1
13	9843648	206710160	Triglyceride level QTL (15078)	13	180206302	180209892	MSTRG.3619.1
13	9843648	206710160	Triglyceride level QTL (15078)	13	144757953	144855423	MSTRG.3546.1
13	9843648	145083047	Loin muscle area QTL (38068)	13	126886037	126943387	MSTRG.3426.1
13	9843648	145083047	Loin muscle area QTL (38068)	13	144757953	144855423	MSTRG.3546.1
13	12401583	203392786	Meat color a* QTL (38109)	13	202523623	202529775	MSTRG.3671.1
13	12401583	203392786	Meat color a* QTL (38109)	13	126886037	126943387	MSTRG.3426.1
13	12401583	203392786	Meat color a* QTL (38109)	13	180206302	180209892	MSTRG.3619.1
13	12401583	203392786	Meat color a* QTL (38109)	13	144757953	144855423	MSTRG.3546.1
13	12401583	185385437	Shear force QTL (38107)	13	126886037	126943387	MSTRG.3426.1
13	12401583	185385437	Shear force QTL (38107)	13	180206302	180209892	MSTRG.3619.1
13	12401583	185385437	Shear force QTL (38107)	13	144757953	144855423	MSTRG.3546.1
13	16163521	145083047	Loin fat percentage QTL (38069)	13	126886037	126943387	MSTRG.3426.1
13	16163521	145083047	Loin fat percentage QTL (38069)	13	144757953	144855423	MSTRG.3546.1
13	16163521	185385437	Muscle moisture percentage QTL (38108)	13	126886037	126943387	MSTRG.3426.1
13	16163521	185385437	Muscle moisture percentage QTL (38108)	13	180206302	180209892	MSTRG.3619.1
13	16163521	185385437	Muscle moisture percentage QTL (38108)	13	144757953	144855423	MSTRG.3546.1
13	16559958	130538722	androstenone, sensory panel QTL (4227)	13	126886037	126943387	MSTRG.3426.1
13	16559958	130538722	Average daily gain QTL (347)	13	126886037	126943387	MSTRG.3426.1
13	16559958	130538722	Average daily gain QTL (328)	13	126886037	126943387	MSTRG.3426.1
13	16559958	130538722	Backfat weight QTL (1132)	13	126886037	126943387	MSTRG.3426.1
13	16559958	130538722	Average daily gain QTL (336)	13	126886037	126943387	MSTRG.3426.1
13	16559958	130538722	skatole, laboratory QTL (4226)	13	126886037	126943387	MSTRG.3426.1
13	18268056	206704152	Corpus luteum number QTL (24285)	13	202523623	202529775	MSTRG.3671.1
13	18268056	206704152	Corpus luteum number QTL (24285)	13	126886037	126943387	MSTRG.3426.1
13	18268056	206704152	Corpus luteum number QTL (24285)	13	180206302	180209892	MSTRG.3619.1
13	18268056	206704152	Corpus luteum number QTL (24285)	13	144757953	144855423	MSTRG.3546.1
13	27210688	194995520	Subcutanous fat area QTL (5720)	13	126886037	126943387	MSTRG.3426.1
13	27210688	194995520	Subcutanous fat area QTL (5720)	13	180206302	180209892	MSTRG.3619.1
13	27210688	194995520	Subcutanous fat area QTL (5720)	13	144757953	144855423	MSTRG.3546.1
13	27210688	159374767	Hemoglobin QTL (5392)	13	126886037	126943387	MSTRG.3426.1
13	27210688	159374767	Hemoglobin QTL (5392)	13	144757953	144855423	MSTRG.3546.1
13	27210688	159374767	Red blood cell count QTL (5398)	13	126886037	126943387	MSTRG.3426.1
13	27210688	159374767	Red blood cell count QTL (5398)	13	144757953	144855423	MSTRG.3546.1
13	27210688	159374767	Red blood cell count QTL (5409)	13	126886037	126943387	MSTRG.3426.1
13	27210688	159374767	Red blood cell count QTL (5409)	13	144757953	144855423	MSTRG.3546.1
13	27210688	159374767	Hematocrit QTL (5421)	13	126886037	126943387	MSTRG.3426.1
13	27210688	159374767	Hematocrit QTL (5421)	13	144757953	144855423	MSTRG.3546.1
13	27210688	159374767	Basophil number QTL (5491)	13	126886037	126943387	MSTRG.3426.1
13	27210688	159374767	Basophil number QTL (5491)	13	144757953	144855423	MSTRG.3546.1
13	32577445	130538722	Conductivity 45 minutes post-mortem QTL (1131)	13	126886037	126943387	MSTRG.3426.1
13	40046563	130538722	Muscle moisture percentage QTL (3004)	13	126886037	126943387	MSTRG.3426.1
13	45441954	209900460	Vertebra number QTL (3970)	13	202523623	202529775	MSTRG.3671.1
13	45441954	209900460	Vertebra number QTL (3970)	13	126886037	126943387	MSTRG.3426.1
13	45441954	209900460	Vertebra number QTL (3970)	13	180206302	180209892	MSTRG.3619.1
13	45441954	209900460	Vertebra number QTL (3970)	13	144757953	144855423	MSTRG.3546.1
13	58927444	172283983	Loin weight QTL (17810)	13	126886037	126943387	MSTRG.3426.1
13	58927444	172283983	Loin weight QTL (17810)	13	144757953	144855423	MSTRG.3546.1
13	58927444	130538722	Fat area percentage in carcass QTL (18641)	13	126886037	126943387	MSTRG.3426.1
13	58927444	194995520	Backfat at last rib QTL (17784)	13	126886037	126943387	MSTRG.3426.1
13	58927444	194995520	Backfat at last rib QTL (17784)	13	180206302	180209892	MSTRG.3619.1
13	58927444	194995520	Backfat at last rib QTL (17784)	13	144757953	144855423	MSTRG.3546.1
13	67299272	130538722	Body weight (birth) QTL (1144)	13	126886037	126943387	MSTRG.3426.1
13	67299272	130538722	Shoulder meat weight QTL (1145)	13	126886037	126943387	MSTRG.3426.1
13	83599317	194995520	Side fat thickness QTL (3087)	13	126886037	126943387	MSTRG.3426.1
13	83599317	194995520	Side fat thickness QTL (3087)	13	180206302	180209892	MSTRG.3619.1
13	83599317	194995520	Side fat thickness QTL (3087)	13	144757953	144855423	MSTRG.3546.1
13	86436431	130538722	Loin muscle area QTL (5780)	13	126886037	126943387	MSTRG.3426.1
13	89503549	194995520	Temperature 40 minutes post mortem (loin) QTL (4005)	13	126886037	126943387	MSTRG.3426.1
13	89503549	194995520	Temperature 40 minutes post mortem (loin) QTL (4005)	13	180206302	180209892	MSTRG.3619.1
13	89503549	194995520	Temperature 40 minutes post mortem (loin) QTL (4005)	13	144757953	144855423	MSTRG.3546.1
13	89503549	192233281	Skin percentage QTL (5507)	13	126886037	126943387	MSTRG.3426.1
13	89503549	192233281	Skin percentage QTL (5507)	13	180206302	180209892	MSTRG.3619.1
13	89503549	192233281	Skin percentage QTL (5507)	13	144757953	144855423	MSTRG.3546.1
13	89503549	194995520	Ham fat thickness QTL (3968)	13	126886037	126943387	MSTRG.3426.1
13	89503549	194995520	Ham fat thickness QTL (3968)	13	180206302	180209892	MSTRG.3619.1
13	89503549	194995520	Ham fat thickness QTL (3968)	13	144757953	144855423	MSTRG.3546.1
13	89503549	194995520	Lean meat percentage QTL (3969)	13	126886037	126943387	MSTRG.3426.1
13	89503549	194995520	Lean meat percentage QTL (3969)	13	180206302	180209892	MSTRG.3619.1
13	89503549	194995520	Lean meat percentage QTL (3969)	13	144757953	144855423	MSTRG.3546.1
13	89503549	194995520	pH 40 minutes post mortem (loin) QTL (4004)	13	126886037	126943387	MSTRG.3426.1
13	89503549	194995520	pH 40 minutes post mortem (loin) QTL (4004)	13	180206302	180209892	MSTRG.3619.1
13	89503549	194995520	pH 40 minutes post mortem (loin) QTL (4004)	13	144757953	144855423	MSTRG.3546.1
13	91625750	145083047	Embryo weight QTL (18357)	13	126886037	126943387	MSTRG.3426.1
13	91625750	145083047	Embryo weight QTL (18357)	13	144757953	144855423	MSTRG.3546.1
13	103230336	153563841	Spleen weight QTL (13298)	13	126886037	126943387	MSTRG.3426.1
13	103230336	153563841	Spleen weight QTL (13298)	13	144757953	144855423	MSTRG.3546.1
13	112682060	145027202	Meat color a* QTL (4006)	13	126886037	126943387	MSTRG.3426.1
13	112682060	145027202	Meat color a* QTL (4006)	13	144757953	144855423	MSTRG.3546.1
13	126835178	127560754	Cholesterol level QTL (7730)	13	126886037	126943387	MSTRG.3426.1
13	130538722	194995520	Protein accretion rate QTL (2883)	13	180206302	180209892	MSTRG.3619.1
13	130538722	194995520	Protein accretion rate QTL (2883)	13	144757953	144855423	MSTRG.3546.1
13	130538722	194995520	Feed conversion ratio QTL (2884)	13	180206302	180209892	MSTRG.3619.1
13	130538722	194995520	Feed conversion ratio QTL (2884)	13	144757953	144855423	MSTRG.3546.1
13	130538722	172283983	rhinitis QTL (21318)	13	144757953	144855423	MSTRG.3546.1
13	130538722	194995520	Meat color a* QTL (3074)	13	180206302	180209892	MSTRG.3619.1
13	130538722	194995520	Meat color a* QTL (3074)	13	144757953	144855423	MSTRG.3546.1
13	130538722	192233281	Ham weight QTL (1142)	13	180206302	180209892	MSTRG.3619.1
13	130538722	192233281	Ham weight QTL (1142)	13	144757953	144855423	MSTRG.3546.1
13	130538722	194995520	Physis score QTL (8922)	13	180206302	180209892	MSTRG.3619.1
13	130538722	194995520	Physis score QTL (8922)	13	144757953	144855423	MSTRG.3546.1
13	130538722	192233281	Dressing percentage QTL (1146)	13	180206302	180209892	MSTRG.3619.1
13	130538722	192233281	Dressing percentage QTL (1146)	13	144757953	144855423	MSTRG.3546.1
13	130538722	194995520	Loin and ham percentage in carcass QTL (2881)	13	180206302	180209892	MSTRG.3619.1
13	130538722	194995520	Loin and ham percentage in carcass QTL (2881)	13	144757953	144855423	MSTRG.3546.1
13	130538722	194995520	Front feet conformation QTL (8918)	13	180206302	180209892	MSTRG.3619.1
13	130538722	194995520	Front feet conformation QTL (8918)	13	144757953	144855423	MSTRG.3546.1
13	130538722	194995520	Loin weight QTL (2882)	13	180206302	180209892	MSTRG.3619.1
13	130538722	194995520	Loin weight QTL (2882)	13	144757953	144855423	MSTRG.3546.1
13	130538722	194995520	Front leg conformation QTL (8917)	13	180206302	180209892	MSTRG.3619.1
13	130538722	194995520	Front leg conformation QTL (8917)	13	144757953	144855423	MSTRG.3546.1
13	130538722	194995520	Loin meat weight QTL (3077)	13	180206302	180209892	MSTRG.3619.1
13	130538722	194995520	Loin meat weight QTL (3077)	13	144757953	144855423	MSTRG.3546.1
13	130538722	194995520	Gait score (hind) QTL (8921)	13	180206302	180209892	MSTRG.3619.1
13	130538722	194995520	Gait score (hind) QTL (8921)	13	144757953	144855423	MSTRG.3546.1
13	130538722	194995520	backfat at P2 position QTL (4163)	13	180206302	180209892	MSTRG.3619.1
13	130538722	194995520	backfat at P2 position QTL (4163)	13	144757953	144855423	MSTRG.3546.1
13	130538722	194995520	Carcass length QTL (4164)	13	180206302	180209892	MSTRG.3619.1
13	130538722	194995520	Carcass length QTL (4164)	13	144757953	144855423	MSTRG.3546.1
13	130538722	194995520	Conductivity 45 minutes post-mortem QTL (4192)	13	180206302	180209892	MSTRG.3619.1
13	130538722	194995520	Conductivity 45 minutes post-mortem QTL (4192)	13	144757953	144855423	MSTRG.3546.1
13	130538722	194995520	indole, laboratory QTL (4225)	13	180206302	180209892	MSTRG.3619.1
13	130538722	194995520	indole, laboratory QTL (4225)	13	144757953	144855423	MSTRG.3546.1
13	130538722	194995520	Backfat at last rib QTL (3672)	13	180206302	180209892	MSTRG.3619.1
13	130538722	194995520	Backfat at last rib QTL (3672)	13	144757953	144855423	MSTRG.3546.1
13	130538722	194995520	PH for Longissmus dorsi QTL (3689)	13	180206302	180209892	MSTRG.3619.1
13	130538722	194995520	PH for Longissmus dorsi QTL (3689)	13	144757953	144855423	MSTRG.3546.1
13	130538722	194995520	Carcass length QTL (3690)	13	180206302	180209892	MSTRG.3619.1
13	130538722	194995520	Carcass length QTL (3690)	13	144757953	144855423	MSTRG.3546.1
13	130538722	194995520	pH for Semimembranosus QTL (3691)	13	180206302	180209892	MSTRG.3619.1
13	130538722	194995520	pH for Semimembranosus QTL (3691)	13	144757953	144855423	MSTRG.3546.1
13	130538722	194995520	PH for Longissmus dorsi QTL (3692)	13	180206302	180209892	MSTRG.3619.1
13	130538722	194995520	PH for Longissmus dorsi QTL (3692)	13	144757953	144855423	MSTRG.3546.1
13	144150890	144903454	HDL cholesterol QTL (7700)	13	144757953	144855423	MSTRG.3546.1
13	144150890	144903454	HDL/LDL ratio QTL (7701)	13	144757953	144855423	MSTRG.3546.1
13	144781789	144781829	Enterotoxigenic E. coli susceptibility QTL (56537)	13	144757953	144855423	MSTRG.3546.1
13	144781789	144781829	Enterotoxigenic E. coli susceptibility QTL (66241)	13	144757953	144855423	MSTRG.3546.1
13	144810080	144810120	Enterotoxigenic E. coli susceptibility QTL (37649)	13	144757953	144855423	MSTRG.3546.1
13	144810080	144810120	Enterotoxigenic E. coli susceptibility QTL (37650)	13	144757953	144855423	MSTRG.3546.1
13	144832236	144832276	Enterotoxigenic E. coli susceptibility QTL (37647)	13	144757953	144855423	MSTRG.3546.1
13	144832236	144832276	Enterotoxigenic E. coli susceptibility QTL (37648)	13	144757953	144855423	MSTRG.3546.1
13	144832236	144832276	Enterotoxigenic E. coli susceptibility QTL (56505)	13	144757953	144855423	MSTRG.3546.1
13	159374767	194995520	Meat color-a QTL (235)	13	180206302	180209892	MSTRG.3619.1
13	159374767	206658205	Sodium level QTL (6385)	13	202523623	202529775	MSTRG.3671.1
13	159374767	206658205	Sodium level QTL (6385)	13	180206302	180209892	MSTRG.3619.1
13	159374767	206658205	Hemoglobin QTL (5391)	13	202523623	202529775	MSTRG.3671.1
13	159374767	206658205	Hemoglobin QTL (5391)	13	180206302	180209892	MSTRG.3619.1
13	159374767	206658205	Hemoglobin QTL (5396)	13	202523623	202529775	MSTRG.3671.1
13	159374767	206658205	Hemoglobin QTL (5396)	13	180206302	180209892	MSTRG.3619.1
13	159374767	206658205	Red blood cell count QTL (5402)	13	202523623	202529775	MSTRG.3671.1
13	159374767	206658205	Red blood cell count QTL (5402)	13	180206302	180209892	MSTRG.3619.1
13	159374767	206658205	Hematocrit QTL (5414)	13	202523623	202529775	MSTRG.3671.1
13	159374767	206658205	Hematocrit QTL (5414)	13	180206302	180209892	MSTRG.3619.1
13	159374767	206658205	Hematocrit QTL (5416)	13	202523623	202529775	MSTRG.3671.1
13	159374767	206658205	Hematocrit QTL (5416)	13	180206302	180209892	MSTRG.3619.1
13	159374767	206658205	Mean corpuscular hemoglobin content QTL (5428)	13	202523623	202529775	MSTRG.3671.1
13	159374767	206658205	Mean corpuscular hemoglobin content QTL (5428)	13	180206302	180209892	MSTRG.3619.1
13	172283983	205730101	Phagocytic activity QTL (21320)	13	202523623	202529775	MSTRG.3671.1
13	172283983	205730101	Phagocytic activity QTL (21320)	13	180206302	180209892	MSTRG.3619.1
13	185385437	206710160	Cholesterol level QTL (15077)	13	202523623	202529775	MSTRG.3671.1
13	185385437	206710160	Mean corpuscular hemoglobin content QTL (15063)	13	202523623	202529775	MSTRG.3671.1
13	192233281	206615577	Body weight (slaughter) QTL (1130)	13	202523623	202529775	MSTRG.3671.1
13	192233281	206615577	Feed intake QTL (1133)	13	202523623	202529775	MSTRG.3671.1
13	192233281	206615577	Adipocyte diameter QTL (12845)	13	202523623	202529775	MSTRG.3671.1
13	192233281	206615577	External fat on ham QTL (1140)	13	202523623	202529775	MSTRG.3671.1
13	192233281	206615577	Backfat at last rib QTL (1135)	13	202523623	202529775	MSTRG.3671.1
13	192233281	206615577	External fat on ham QTL (1134)	13	202523623	202529775	MSTRG.3671.1
13	192233281	206615577	Adipocyte diameter QTL (12814)	13	202523623	202529775	MSTRG.3671.1
13	192233281	206710160	Body weight (5 weeks) QTL (1136)	13	202523623	202529775	MSTRG.3671.1
13	194995520	205730101	Interleukin 10 level QTL (12270)	13	202523623	202529775	MSTRG.3671.1
13	194995520	205730101	Mean corpuscular volume QTL (12304)	13	202523623	202529775	MSTRG.3671.1
13	194995520	218635234	Melanoma susceptibility QTL (7581)	13	202523623	202529775	MSTRG.3671.1
13	194995520	205730101	Gait score (hind) QTL (8919)	13	202523623	202529775	MSTRG.3671.1
13	194995520	206658205	Meat color a* QTL (21847)	13	202523623	202529775	MSTRG.3671.1
13	194995520	206658205	Meat color a* QTL (21844)	13	202523623	202529775	MSTRG.3671.1
13	194995520	205730101	subjective abnormal flavor in lean QTL (4229)	13	202523623	202529775	MSTRG.3671.1
13	194995520	209900460	Average daily gain QTL (5950)	13	202523623	202529775	MSTRG.3671.1
13	194995520	206658205	Backfat at last rib QTL (21404)	13	202523623	202529775	MSTRG.3671.1
14	6898350	98122568	Osteochondrosis score QTL (17643)	14	81309878	81313060	MSTRG.4329.1
14	6898350	98122568	Osteochondrosis score QTL (17643)	14	56240912	56250597	MSTRG.4175.1
14	6898350	149890749	Meat color L* QTL (38110)	14	81309878	81313060	MSTRG.4329.1
14	6898350	149890749	Meat color L* QTL (38110)	14	56240912	56250597	MSTRG.4175.1
14	6898350	132053949	Daily feed intake QTL (5722)	14	81309878	81313060	MSTRG.4329.1
14	6898350	132053949	Daily feed intake QTL (5722)	14	56240912	56250597	MSTRG.4175.1
14	6898350	132053949	backfat above muscle dorsi QTL (5991)	14	81309878	81313060	MSTRG.4329.1
14	6898350	132053949	backfat above muscle dorsi QTL (5991)	14	56240912	56250597	MSTRG.4175.1
14	6898350	132053949	C3c concentration QTL (9630)	14	81309878	81313060	MSTRG.4329.1
14	6898350	132053949	C3c concentration QTL (9630)	14	56240912	56250597	MSTRG.4175.1
14	6898350	66305680	Stearic acid content QTL (15870)	14	56240912	56250597	MSTRG.4175.1
14	6898350	66305680	Linoleic acid content QTL (15871)	14	56240912	56250597	MSTRG.4175.1
14	6898350	132053949	Haptoglobin concentration QTL (9653)	14	81309878	81313060	MSTRG.4329.1
14	6898350	132053949	Haptoglobin concentration QTL (9653)	14	56240912	56250597	MSTRG.4175.1
14	6898350	132053949	Percentage type I fibers QTL (2822)	14	81309878	81313060	MSTRG.4329.1
14	6898350	132053949	Percentage type I fibers QTL (2822)	14	56240912	56250597	MSTRG.4175.1
14	6898350	132053949	Percentage type IIb fibers QTL (2823)	14	81309878	81313060	MSTRG.4329.1
14	6898350	132053949	Percentage type IIb fibers QTL (2823)	14	56240912	56250597	MSTRG.4175.1
14	6898350	132053949	Percentage type I fibers QTL (2824)	14	81309878	81313060	MSTRG.4329.1
14	6898350	132053949	Percentage type I fibers QTL (2824)	14	56240912	56250597	MSTRG.4175.1
14	7424787	152596119	Body weight (birth) QTL (5233)	14	81309878	81313060	MSTRG.4329.1
14	7424787	152596119	Body weight (birth) QTL (5233)	14	56240912	56250597	MSTRG.4175.1
14	8528044	143234735	Shear force QTL (3925)	14	81309878	81313060	MSTRG.4329.1
14	8528044	143234735	Shear force QTL (3925)	14	56240912	56250597	MSTRG.4175.1
14	8528044	149890749	Shear force at first peak QTL (3930)	14	81309878	81313060	MSTRG.4329.1
14	8528044	149890749	Shear force at first peak QTL (3930)	14	56240912	56250597	MSTRG.4175.1
14	8528044	149890749	Shear force at first peak QTL (3931)	14	81309878	81313060	MSTRG.4329.1
14	8528044	149890749	Shear force at first peak QTL (3931)	14	56240912	56250597	MSTRG.4175.1
14	8528044	149890749	Shear force at first peak QTL (3929)	14	81309878	81313060	MSTRG.4329.1
14	8528044	149890749	Shear force at first peak QTL (3929)	14	56240912	56250597	MSTRG.4175.1
14	8628665	130615641	Loin muscle area QTL (7)	14	81309878	81313060	MSTRG.4329.1
14	8628665	130615641	Loin muscle area QTL (7)	14	56240912	56250597	MSTRG.4175.1
14	10886535	114812357	Abdominal fat weight QTL (21266)	14	81309878	81313060	MSTRG.4329.1
14	10886535	114812357	Abdominal fat weight QTL (21266)	14	56240912	56250597	MSTRG.4175.1
14	10886535	83590642	Leaf fat weight QTL (21267)	14	81309878	81313060	MSTRG.4329.1
14	10886535	83590642	Leaf fat weight QTL (21267)	14	56240912	56250597	MSTRG.4175.1
14	11240704	60644503	Melanoma susceptibility QTL (7572)	14	56240912	56250597	MSTRG.4175.1
14	11905361	127445304	Intestinal fat weight QTL (21268)	14	81309878	81313060	MSTRG.4329.1
14	11905361	127445304	Intestinal fat weight QTL (21268)	14	56240912	56250597	MSTRG.4175.1
14	13351847	93372131	Calcium level QTL (15079)	14	81309878	81313060	MSTRG.4329.1
14	13351847	93372131	Calcium level QTL (15079)	14	56240912	56250597	MSTRG.4175.1
14	13351847	93372131	Creatinine level QTL (6362)	14	81309878	81313060	MSTRG.4329.1
14	13351847	93372131	Creatinine level QTL (6362)	14	56240912	56250597	MSTRG.4175.1
14	13351847	93372131	Creatinine level QTL (6364)	14	81309878	81313060	MSTRG.4329.1
14	13351847	93372131	Creatinine level QTL (6364)	14	56240912	56250597	MSTRG.4175.1
14	13351847	93372131	Potassium level QTL (6384)	14	81309878	81313060	MSTRG.4329.1
14	13351847	93372131	Potassium level QTL (6384)	14	56240912	56250597	MSTRG.4175.1
14	14141727	132053949	Fat androstenone level QTL (606)	14	81309878	81313060	MSTRG.4329.1
14	14141727	132053949	Fat androstenone level QTL (606)	14	56240912	56250597	MSTRG.4175.1
14	14141727	132053949	Fat androstenone level QTL (607)	14	81309878	81313060	MSTRG.4329.1
14	14141727	132053949	Fat androstenone level QTL (607)	14	56240912	56250597	MSTRG.4175.1
14	14141727	132053949	Fat androstenone level QTL (608)	14	81309878	81313060	MSTRG.4329.1
14	14141727	132053949	Fat androstenone level QTL (608)	14	56240912	56250597	MSTRG.4175.1
14	14141727	132053949	Fat androstenone level QTL (609)	14	81309878	81313060	MSTRG.4329.1
14	14141727	132053949	Fat androstenone level QTL (609)	14	56240912	56250597	MSTRG.4175.1
14	16066507	132053949	Average instron (star probe) force QTL (3814)	14	81309878	81313060	MSTRG.4329.1
14	16066507	132053949	Average instron (star probe) force QTL (3814)	14	56240912	56250597	MSTRG.4175.1
14	19260466	81745465	Percentage type IIb fibers QTL (7024)	14	81309878	81313060	MSTRG.4329.1
14	19260466	81745465	Percentage type IIb fibers QTL (7024)	14	56240912	56250597	MSTRG.4175.1
14	19260466	81745465	Diameter of type IIa muscle fibers QTL (7018)	14	81309878	81313060	MSTRG.4329.1
14	19260466	81745465	Diameter of type IIa muscle fibers QTL (7018)	14	56240912	56250597	MSTRG.4175.1
14	19260466	81745465	Diameter of type IIb muscle fibers QTL (7038)	14	81309878	81313060	MSTRG.4329.1
14	19260466	81745465	Diameter of type IIb muscle fibers QTL (7038)	14	56240912	56250597	MSTRG.4175.1
14	19260466	60644503	Trimmed wholesale product / live weight QTL (14)	14	56240912	56250597	MSTRG.4175.1
14	19260466	65129650	Loin muscle area QTL (3861)	14	56240912	56250597	MSTRG.4175.1
14	24310612	115480974	Trimmed wholesale product / carcass weight QTL (18)	14	81309878	81313060	MSTRG.4329.1
14	24310612	115480974	Trimmed wholesale product / carcass weight QTL (18)	14	56240912	56250597	MSTRG.4175.1
14	27531879	60644503	Interferon-gamma to interleukin-10 ratio QTL (12272)	14	56240912	56250597	MSTRG.4175.1
14	27531879	81745465	Dressing percentage QTL (1165)	14	81309878	81313060	MSTRG.4329.1
14	27531879	81745465	Dressing percentage QTL (1165)	14	56240912	56250597	MSTRG.4175.1
14	27531879	132170772	Carcass weight (hot) QTL (16873)	14	81309878	81313060	MSTRG.4329.1
14	27531879	132170772	Carcass weight (hot) QTL (16873)	14	56240912	56250597	MSTRG.4175.1
14	27604850	66305680	Backfat at last lumbar QTL (33)	14	56240912	56250597	MSTRG.4175.1
14	27604850	60644503	Average backfat thickness QTL (37)	14	56240912	56250597	MSTRG.4175.1
14	31958258	60644503	Total number born alive QTL (31211)	14	56240912	56250597	MSTRG.4175.1
14	31958258	60644503	Total number born alive QTL (31212)	14	56240912	56250597	MSTRG.4175.1
14	31958258	60644503	Total number born alive QTL (31213)	14	56240912	56250597	MSTRG.4175.1
14	32915907	132053949	Body weight QTL (8810)	14	81309878	81313060	MSTRG.4329.1
14	32915907	132053949	Body weight QTL (8810)	14	56240912	56250597	MSTRG.4175.1
14	41217524	81745465	Meat color-L QTL (234)	14	81309878	81313060	MSTRG.4329.1
14	41217524	81745465	Meat color-L QTL (234)	14	56240912	56250597	MSTRG.4175.1
14	41217524	81745465	Hind leg conformation QTL (8925)	14	81309878	81313060	MSTRG.4329.1
14	41217524	81745465	Hind leg conformation QTL (8925)	14	56240912	56250597	MSTRG.4175.1
14	41217524	81745465	subjective boar flavor in lean QTL (4239)	14	81309878	81313060	MSTRG.4329.1
14	41217524	81745465	subjective boar flavor in lean QTL (4239)	14	56240912	56250597	MSTRG.4175.1
14	47658364	58439670	Backfat between 3rd and 4th last ribs QTL (121910)	14	56240912	56250597	MSTRG.4175.1
14	50181449	61727099	Linoleic acid content QTL (30906)	14	56240912	56250597	MSTRG.4175.1
14	53465935	81745465	Salmonella count in liver and spleen QTL (11579)	14	81309878	81313060	MSTRG.4329.1
14	53465935	81745465	Salmonella count in liver and spleen QTL (11579)	14	56240912	56250597	MSTRG.4175.1
14	53465935	81745465	Salmonella count in liver QTL (11580)	14	81309878	81313060	MSTRG.4329.1
14	53465935	81745465	Salmonella count in liver QTL (11580)	14	56240912	56250597	MSTRG.4175.1
14	69115424	90000278	Cervical vertebra length QTL (13318)	14	81309878	81313060	MSTRG.4329.1
14	69115424	114543972	Percentage type I fibers QTL (4022)	14	81309878	81313060	MSTRG.4329.1
14	73412985	114757839	Percentage type IIb fibers QTL (4045)	14	81309878	81313060	MSTRG.4329.1
14	80441880	84337250	Teat number QTL (37464)	14	81309878	81313060	MSTRG.4329.1
15	2175824	157285085	pH 24 hr post mortem (ham) QTL (17766)	15	81976078	81987699	MSTRG.4937.1
15	2175824	157285085	pH 24 hr post-mortem (loin) QTL (17765)	15	81976078	81987699	MSTRG.4937.1
15	5079243	157285085	Backfat between 6th and 7th ribs QTL (3976)	15	81976078	81987699	MSTRG.4937.1
15	8000145	149797711	Backfat at tenth rib QTL (5725)	15	81976078	81987699	MSTRG.4937.1
15	8000145	154567794	Shear force QTL (38113)	15	81976078	81987699	MSTRG.4937.1
15	8483355	132040206	Corpus luteum number QTL (24286)	15	81976078	81987699	MSTRG.4937.1
15	14384942	136254666	Intestinal fat weight QTL (21271)	15	81976078	81987699	MSTRG.4937.1
15	25021683	112762745	Red blood cell count QTL (5405)	15	81976078	81987699	MSTRG.4937.1
15	28179622	135791936	Bilirubin level QTL (15128)	15	81976078	81987699	MSTRG.4937.1
15	28179622	154567794	Creatinine level QTL (15081)	15	81976078	81987699	MSTRG.4937.1
15	33137272	135157314	Backfat at tenth rib QTL (5992)	15	81976078	81987699	MSTRG.4937.1
15	33137272	135157314	Average backfat thickness QTL (5724)	15	81976078	81987699	MSTRG.4937.1
15	33137272	135157314	Total muscle fiber number QTL (2829)	15	81976078	81987699	MSTRG.4937.1
15	33137272	115803475	pH 24 hr post-mortem (loin) QTL (123)	15	81976078	81987699	MSTRG.4937.1
15	33137272	135157314	Percentage angular fibers QTL (2830)	15	81976078	81987699	MSTRG.4937.1
15	33137272	135157314	Meat color OPTO QTL (12094)	15	81976078	81987699	MSTRG.4937.1
15	33137272	135157314	Conductivity 24 hours postmortem (loin) QTL (12095)	15	81976078	81987699	MSTRG.4937.1
15	33137272	135157314	Lean meat percentage QTL (12096)	15	81976078	81987699	MSTRG.4937.1
15	33137272	135157314	Loin muscle area QTL (12097)	15	81976078	81987699	MSTRG.4937.1
15	33137272	135157314	Diameter of giant fibers QTL (2831)	15	81976078	81987699	MSTRG.4937.1
15	33137272	135157314	Diameter of type I muscle fibers QTL (2832)	15	81976078	81987699	MSTRG.4937.1
15	33137272	149797711	pH for Semimembranosus QTL (5723)	15	81976078	81987699	MSTRG.4937.1
15	33137272	135157314	Diameter of type IIa muscle fibers QTL (2833)	15	81976078	81987699	MSTRG.4937.1
15	33137272	135157314	Body weight (weaning) QTL (5952)	15	81976078	81987699	MSTRG.4937.1
15	33137272	135157314	pH for Semimembranosus QTL (6013)	15	81976078	81987699	MSTRG.4937.1
15	33137272	149797711	Nonfunctional nipples QTL (7468)	15	81976078	81987699	MSTRG.4937.1
15	35772697	88894402	Loin muscle area QTL (21719)	15	81976078	81987699	MSTRG.4937.1
15	35772697	88894402	tenderness score QTL (21720)	15	81976078	81987699	MSTRG.4937.1
15	37332503	149409685	Salmonella count in liver and spleen QTL (11586)	15	81976078	81987699	MSTRG.4937.1
15	37332503	149409685	Salmonella count in spleen QTL (11587)	15	81976078	81987699	MSTRG.4937.1
15	43065120	99227812	pH 48 hr post-mortem (loin) QTL (2964)	15	81976078	81987699	MSTRG.4937.1
15	43065120	105746635	Drip loss QTL (3014)	15	81976078	81987699	MSTRG.4937.1
15	43065120	140400767	tenderness score QTL (3827)	15	81976078	81987699	MSTRG.4937.1
15	43065120	105746635	Shear force QTL (3015)	15	81976078	81987699	MSTRG.4937.1
15	46030500	149797711	Lean meat percentage QTL (3915)	15	81976078	81987699	MSTRG.4937.1
15	46030500	149797711	Lean meat percentage QTL (3916)	15	81976078	81987699	MSTRG.4937.1
15	46030500	149797711	Backfat at first rib QTL (3975)	15	81976078	81987699	MSTRG.4937.1
15	53604367	140194479	Corpus luteum number QTL (519)	15	81976078	81987699	MSTRG.4937.1
15	57165536	127880313	CD4-positive/CD8-positive leukocyte ratio QTL (17855)	15	81976078	81987699	MSTRG.4937.1
15	57492424	120124351	Shoulder subcutaneous fat thickness QTL (21270)	15	81976078	81987699	MSTRG.4937.1
15	60370996	115414717	Meat color a* QTL (21721)	15	81976078	81987699	MSTRG.4937.1
15	60370996	115414717	Meat color L* QTL (21723)	15	81976078	81987699	MSTRG.4937.1
15	62954050	145436197	pH 24 hr post-mortem (loin) QTL (122)	15	81976078	81987699	MSTRG.4937.1
15	62954050	149797711	pH 24 hr post-mortem (loin) QTL (293)	15	81976078	81987699	MSTRG.4937.1
15	65326564	133342560	Skin thickness QTL (31812)	15	81976078	81987699	MSTRG.4937.1
15	66799112	99227812	Semimembranosus angle QTL (3974)	15	81976078	81987699	MSTRG.4937.1
15	67847422	115213308	Intramuscular fat content QTL (4043)	15	81976078	81987699	MSTRG.4937.1
15	71973307	127880313	muscle protein percentage QTL (3291)	15	81976078	81987699	MSTRG.4937.1
15	71973307	127880313	Loin muscle area QTL (16938)	15	81976078	81987699	MSTRG.4937.1
15	71973307	127880313	Meat color-L QTL (3311)	15	81976078	81987699	MSTRG.4937.1
15	71973307	127880313	Loin weight QTL (21407)	15	81976078	81987699	MSTRG.4937.1
15	71973307	127880313	Backfat at first rib QTL (21408)	15	81976078	81987699	MSTRG.4937.1
15	71973307	140400767	Average daily gain QTL (16892)	15	81976078	81987699	MSTRG.4937.1
15	71973307	140400767	Average daily gain QTL (16857)	15	81976078	81987699	MSTRG.4937.1
15	71973307	127880313	Backfat at tenth rib QTL (21409)	15	81976078	81987699	MSTRG.4937.1
15	71973307	127880313	Meat color-a QTL (3292)	15	81976078	81987699	MSTRG.4937.1
15	71973307	127880313	Meat color score QTL (3293)	15	81976078	81987699	MSTRG.4937.1
15	71973307	135869562	Meat color-a QTL (237)	15	81976078	81987699	MSTRG.4937.1
16	342954	67649164	Feed conversion ratio QTL (5732)	16	51499263	51500947	MSTRG.5452.1
16	342954	80266973	Body weight (birth) QTL (5198)	16	51499263	51500947	MSTRG.5452.1
16	342954	79624164	Teat number QTL (5228)	16	51499263	51500947	MSTRG.5452.1
16	342954	67649164	Estimated carcass lean content QTL (5997)	16	51499263	51500947	MSTRG.5452.1
16	342954	80539062	Change in Mycoplasma hyopneumoniae antibody titer QTL (12328)	16	51499263	51500947	MSTRG.5452.1
16	342954	67649164	Belly meat content QTL (5996)	16	51499263	51500947	MSTRG.5452.1
16	342954	67649164	Daily feed intake QTL (5953)	16	51499263	51500947	MSTRG.5452.1
16	342954	67649164	Subcutanous fat area QTL (5999)	16	51499263	51500947	MSTRG.5452.1
16	342954	67649164	Cooking loss QTL (6014)	16	51499263	51500947	MSTRG.5452.1
16	342954	67649164	Shear force QTL (6015)	16	51499263	51500947	MSTRG.5452.1
16	342954	67649164	Conductivity 24 hours postmortem (ham) QTL (3927)	16	51499263	51500947	MSTRG.5452.1
16	342954	67649164	Toll-like receptor 9 level QTL (17627)	16	51499263	51500947	MSTRG.5452.1
16	342954	78549461	Actinobacillus pleuropneumoniae susceptibility QTL (37571)	16	51499263	51500947	MSTRG.5452.1
16	342954	67649164	backfat above muscle dorsi QTL (5994)	16	51499263	51500947	MSTRG.5452.1
16	342954	67649164	Conductivity 24 hours postmortem (ham) QTL (3926)	16	51499263	51500947	MSTRG.5452.1
16	342954	67649164	Shoulder subcutaneous fat thickness QTL (5995)	16	51499263	51500947	MSTRG.5452.1
16	342954	67649164	C3c concentration QTL (9633)	16	51499263	51500947	MSTRG.5452.1
16	342954	67649164	C3c concentration QTL (9634)	16	51499263	51500947	MSTRG.5452.1
16	342954	67649164	Conductivity 24 hours postmortem (ham) QTL (3928)	16	51499263	51500947	MSTRG.5452.1
16	342954	67649164	HDL/LDL ratio QTL (17727)	16	51499263	51500947	MSTRG.5452.1
16	342954	67347086	Cooking loss QTL (12536)	16	51499263	51500947	MSTRG.5452.1
16	342954	80266973	Meat color chroma QTL (38117)	16	51499263	51500947	MSTRG.5452.1
16	342954	75493842	Heart weight QTL (12534)	16	51499263	51500947	MSTRG.5452.1
16	5861594	79725345	Front feet conformation QTL (17644)	16	51499263	51500947	MSTRG.5452.1
16	7906590	83197113	Cooking loss QTL (38115)	16	51499263	51500947	MSTRG.5452.1
16	7906590	83197113	Meat color a* QTL (38116)	16	51499263	51500947	MSTRG.5452.1
16	7906590	83197113	Meat color b* QTL (38071)	16	51499263	51500947	MSTRG.5452.1
16	22335189	71797057	Loin fat percentage QTL (38070)	16	51499263	51500947	MSTRG.5452.1
16	22335189	65843170	Teat number QTL (8812)	16	51499263	51500947	MSTRG.5452.1
16	22335189	71797057	Total body fat tissue linear QTL (3659)	16	51499263	51500947	MSTRG.5452.1
16	22335189	83197113	Loin muscle area QTL (38114)	16	51499263	51500947	MSTRG.5452.1
16	22335189	71797057	Backfat at last rib QTL (3212)	16	51499263	51500947	MSTRG.5452.1
16	25953165	67649164	Creatine kinase level QTL (1182)	16	51499263	51500947	MSTRG.5452.1
16	25953165	83197113	Conductivity 24 hours post-mortem QTL (1178)	16	51499263	51500947	MSTRG.5452.1
16	40229087	71797057	Body temperature QTL (7519)	16	51499263	51500947	MSTRG.5452.1
16	40229087	71797057	Creatinine level QTL (6370)	16	51499263	51500947	MSTRG.5452.1
16	42435187	71797057	Meat color a* QTL (21425)	16	51499263	51500947	MSTRG.5452.1
16	42857275	71797057	White blood cell counts QTL (21334)	16	51499263	51500947	MSTRG.5452.1
16	48492012	58970415	Myristic acid content QTL (9574)	16	51499263	51500947	MSTRG.5452.1
17	435637	69701581	Body weight (weaning) QTL (5231)	17	43073651	43079227	MSTRG.5833.1
17	4082851	64462043	Actinobacillus pleuropneumoniae susceptibility QTL (37564)	17	43073651	43079227	MSTRG.5833.1
17	4609122	66928144	Actinobacillus pleuropneumoniae susceptibility QTL (37575)	17	43073651	43079227	MSTRG.5833.1
17	8194789	43234744	Average backfat thickness QTL (7531)	17	43073651	43079227	MSTRG.5833.1
17	8194789	43234744	Mean corpuscular hemoglobin concentration QTL (15065)	17	43073651	43079227	MSTRG.5833.1
17	14639993	48731060	Ear weight QTL (8881)	17	43073651	43079227	MSTRG.5833.1
17	14639993	48731060	Ear weight QTL (8882)	17	43073651	43079227	MSTRG.5833.1
17	16015836	69701581	Teat number QTL (5229)	17	43073651	43079227	MSTRG.5833.1
17	17147298	43234744	Backfat at tenth rib QTL (1189)	17	43073651	43079227	MSTRG.5833.1
17	17147298	48731060	Eosinophil number QTL (7523)	17	43073651	43079227	MSTRG.5833.1
17	17147298	43234744	Shoulder external fat weight QTL (1188)	17	43073651	43079227	MSTRG.5833.1
17	17147298	48731060	Potassium level QTL (6381)	17	43073651	43079227	MSTRG.5833.1
17	17147298	48731060	Eosinophil number QTL (5489)	17	43073651	43079227	MSTRG.5833.1
17	17147298	43234744	Body weight (slaughter) QTL (1187)	17	43073651	43079227	MSTRG.5833.1
17	17147298	43234744	External fat on ham QTL (1190)	17	43073651	43079227	MSTRG.5833.1
17	24629625	48731060	muscle protein percentage QTL (3298)	17	43073651	43079227	MSTRG.5833.1
17	32082161	66928144	Triglyceride level QTL (17728)	17	43073651	43079227	MSTRG.5833.1
17	32082161	66928144	Haptoglobin concentration QTL (9657)	17	43073651	43079227	MSTRG.5833.1
17	39583164	44570337	Backfat thickness between 3rd and 4th rib QTL (23157)	17	43073651	43079227	MSTRG.5833.1
17	39583164	44570337	Backfat thickness between 3rd and 4th rib QTL (23164)	17	43073651	43079227	MSTRG.5833.1
17	42743146	43154503	Post-stress ACTH level QTL (488)	17	43073651	43079227	MSTRG.5833.1
18	603581	55238571	Actinobacillus pleuropneumoniae susceptibility QTL (37570)	18	18025378	18032430	MSTRG.6103.1
18	603581	55238571	Actinobacillus pleuropneumoniae susceptibility QTL (37577)	18	18025378	18032430	MSTRG.6103.1
18	603581	53808854	Actinobacillus pleuropneumoniae susceptibility QTL (37572)	18	18025378	18032430	MSTRG.6103.1
18	603581	32798519	Lymphocyte number QTL (5475)	18	18025378	18032430	MSTRG.6103.1
18	603581	32798519	Adipocyte diameter QTL (18027)	18	18025378	18032430	MSTRG.6103.1
18	603581	55238571	Backfat at last rib QTL (12539)	18	18025378	18032430	MSTRG.6103.1
18	3015245	55632109	Corpus luteum number QTL (24287)	18	18025378	18032430	MSTRG.6103.1
18	4670961	43806352	Abdominal fat weight QTL (21272)	18	18025378	18032430	MSTRG.6103.1
18	5665843	27641334	Loin eye area linear QTL (3660)	18	18025378	18032430	MSTRG.6103.1
18	5665843	27641334	pH 24 hr post-mortem (loin) QTL (3300)	18	18025378	18032430	MSTRG.6103.1
18	5665843	27641334	Backfat at last rib QTL (3301)	18	18025378	18032430	MSTRG.6103.1
18	5665843	26536744	Linoleic acid content QTL (15880)	18	18025378	18032430	MSTRG.6103.1
18	5665843	22912420	Palmitic acid content QTL (15881)	18	18025378	18032430	MSTRG.6103.1
18	5665843	26536744	Linoleic acid content QTL (15882)	18	18025378	18032430	MSTRG.6103.1
18	5665843	27641334	Backfat at tenth rib QTL (3302)	18	18025378	18032430	MSTRG.6103.1
18	5665843	32798519	Hind leg conformation QTL (17645)	18	18025378	18032430	MSTRG.6103.1
18	5665843	27641334	Spareribs weight QTL (3303)	18	18025378	18032430	MSTRG.6103.1
18	5665843	27641334	Backfat linear at tenth rib QTL (3661)	18	18025378	18032430	MSTRG.6103.1
18	5665843	27641334	Spareribs weight QTL (21433)	18	18025378	18032430	MSTRG.6103.1
18	5665843	32798519	Drip loss QTL (220)	18	18025378	18032430	MSTRG.6103.1
18	5785386	47667062	Body weight (end of test) QTL (5202)	18	18025378	18032430	MSTRG.6103.1
18	5785386	27641334	Front leg conformation QTL (8930)	18	18025378	18032430	MSTRG.6103.1
18	5932254	45806289	Body weight (birth) QTL (21273)	18	18025378	18032430	MSTRG.6103.1
18	7278329	21226897	Dressing percentage QTL (1197)	18	18025378	18032430	MSTRG.6103.1
18	7278329	21226897	Lean meat percentage QTL (1198)	18	18025378	18032430	MSTRG.6103.1
18	7278329	32798519	Fat-cuts percentage QTL (1199)	18	18025378	18032430	MSTRG.6103.1
18	7544208	47658029	Fat protein content QTL (18015)	18	18025378	18032430	MSTRG.6103.1
18	7655885	32798519	Backfat at last rib QTL (16843)	18	18025378	18032430	MSTRG.6103.1
18	7655885	32798519	Subcutanous fat area QTL (18009)	18	18025378	18032430	MSTRG.6103.1
18	7783092	47658029	Calcium level QTL (15082)	18	18025378	18032430	MSTRG.6103.1
18	7783092	47555109	Triglyceride level QTL (15084)	18	18025378	18032430	MSTRG.6103.1
18	7783092	47555109	Meat color a* QTL (38118)	18	18025378	18032430	MSTRG.6103.1
3	1456046	140360108	Shear force QTL (38078)	3	58096999	58116997	MSTRG.8326.1
3	1456046	98066155	Lactate dehydrogenase level QTL (15085)	3	58096999	58116997	MSTRG.8326.1
3	1456046	140360108	Loin muscle area QTL (38077)	3	58096999	58116997	MSTRG.8326.1
3	1456046	130209174	Teat number QTL (5224)	3	58096999	58116997	MSTRG.8326.1
3	1456046	140360108	Meat color chroma QTL (38081)	3	58096999	58116997	MSTRG.8326.1
3	1456046	140360108	Meat color b* QTL (38080)	3	58096999	58116997	MSTRG.8326.1
3	4571903	82495610	Corpus luteum number QTL (515)	3	58096999	58116997	MSTRG.8326.1
3	4656907	140465858	Body weight (end of test) QTL (5234)	3	58096999	58116997	MSTRG.8326.1
3	6188004	140360108	Cooking loss QTL (38079)	3	58096999	58116997	MSTRG.8326.1
3	12373436	138992352	Intramuscular fat content QTL (147273)	3	58096999	58116997	MSTRG.8326.1
3	14776389	62780348	Drip loss QTL (5692)	3	58096999	58116997	MSTRG.8326.1
3	14776389	62780348	Body weight (birth) QTL (5694)	3	58096999	58116997	MSTRG.8326.1
3	14776389	62780348	HDL cholesterol QTL (17716)	3	58096999	58116997	MSTRG.8326.1
3	14776389	62780348	Osteochondrosis score QTL (17639)	3	58096999	58116997	MSTRG.8326.1
3	14776389	62780348	Haptoglobin concentration QTL (9642)	3	58096999	58116997	MSTRG.8326.1
3	14776389	62780348	Number of muscle fibers per unit area QTL (2802)	3	58096999	58116997	MSTRG.8326.1
3	14776389	62780348	Number of capillaries per type I fiber QTL (2803)	3	58096999	58116997	MSTRG.8326.1
3	14776389	62780348	Body weight (birth) QTL (5938)	3	58096999	58116997	MSTRG.8326.1
3	14776389	102773204	Nonfunctional nipples QTL (7455)	3	58096999	58116997	MSTRG.8326.1
3	14776389	100216075	Nonfunctional nipples QTL (7472)	3	58096999	58116997	MSTRG.8326.1
3	14776389	127042542	Side fat thickness QTL (5693)	3	58096999	58116997	MSTRG.8326.1
3	15370065	131728891	pH 45 minutes post mortem QTL (3227)	3	58096999	58116997	MSTRG.8326.1
3	18690733	138992352	Intramuscular fat content QTL (147274)	3	58096999	58116997	MSTRG.8326.1
3	18873888	138992352	Intramuscular fat content QTL (147275)	3	58096999	58116997	MSTRG.8326.1
3	18876323	138992352	Intramuscular fat content QTL (147276)	3	58096999	58116997	MSTRG.8326.1
3	18943482	138992352	Intramuscular fat content QTL (147277)	3	58096999	58116997	MSTRG.8326.1
3	20575481	76010586	body weight (17 weeks) QTL (172)	3	58096999	58116997	MSTRG.8326.1
3	21824455	122295139	Off-Flavor Score QTL (3815)	3	58096999	58116997	MSTRG.8326.1
3	21824455	115140252	Carcass length QTL (3946)	3	58096999	58116997	MSTRG.8326.1
3	21947993	76622784	Feed conversion ratio QTL (3106)	3	58096999	58116997	MSTRG.8326.1
3	21947993	76622784	Loin muscle area QTL (3101)	3	58096999	58116997	MSTRG.8326.1
3	21947993	76622784	Average daily gain QTL (879)	3	58096999	58116997	MSTRG.8326.1
3	21947993	76622784	Ham meat weight QTL (3102)	3	58096999	58116997	MSTRG.8326.1
3	21947993	76622784	Loin and neck meat weight QTL (3097)	3	58096999	58116997	MSTRG.8326.1
3	21947993	76622784	Shoulder meat weight QTL (3098)	3	58096999	58116997	MSTRG.8326.1
3	21947993	76622784	Carcass length QTL (3100)	3	58096999	58116997	MSTRG.8326.1
3	21947993	76622784	Ham weight QTL (3104)	3	58096999	58116997	MSTRG.8326.1
3	21947993	76622784	Average daily gain QTL (3099)	3	58096999	58116997	MSTRG.8326.1
3	21947993	76622784	Carcass weight (cold) QTL (3103)	3	58096999	58116997	MSTRG.8326.1
3	21947993	76622784	Head weight QTL (3105)	3	58096999	58116997	MSTRG.8326.1
3	21947993	76622784	Lean cuts percentage QTL (3108)	3	58096999	58116997	MSTRG.8326.1
3	21947993	115061496	Diameter of type IIb muscle fibers QTL (7037)	3	58096999	58116997	MSTRG.8326.1
3	25777024	100508792	Body weight (34 weeks) QTL (21220)	3	58096999	58116997	MSTRG.8326.1
3	30144110	87077830	Left teat number QTL (6465)	3	58096999	58116997	MSTRG.8326.1
3	31261211	93197958	Carcass weight (hot) QTL (29691)	3	58096999	58116997	MSTRG.8326.1
3	31261211	115061532	Fat androstenone level QTL (596)	3	58096999	58116997	MSTRG.8326.1
3	31261211	115061532	Fat androstenone level QTL (597)	3	58096999	58116997	MSTRG.8326.1
3	32478826	138992352	Intramuscular fat content QTL (147278)	3	58096999	58116997	MSTRG.8326.1
3	34143639	98066155	Average daily gain QTL (173)	3	58096999	58116997	MSTRG.8326.1
3	35759314	138992352	Intramuscular fat content QTL (147279)	3	58096999	58116997	MSTRG.8326.1
3	38238763	76622784	Carcass weight (hot) QTL (16862)	3	58096999	58116997	MSTRG.8326.1
3	38238763	62780348	Mean corpuscular volume QTL (12286)	3	58096999	58116997	MSTRG.8326.1
3	46610085	76622784	Average daily gain QTL (16847)	3	58096999	58116997	MSTRG.8326.1
3	46610085	76622784	Average daily gain QTL (16884)	3	58096999	58116997	MSTRG.8326.1
3	46839405	100216075	Blood pH QTL (6320)	3	58096999	58116997	MSTRG.8326.1
3	46839405	100216075	Base excess QTL (6342)	3	58096999	58116997	MSTRG.8326.1
3	46839405	100216075	Lactate level QTL (6361)	3	58096999	58116997	MSTRG.8326.1
3	49511915	138992352	Intramuscular fat content QTL (147280)	3	58096999	58116997	MSTRG.8326.1
3	49555828	138992352	Intramuscular fat content QTL (147281)	3	58096999	58116997	MSTRG.8326.1
3	49619043	138992352	Intramuscular fat content QTL (147282)	3	58096999	58116997	MSTRG.8326.1
3	49634847	138992352	Intramuscular fat content QTL (147283)	3	58096999	58116997	MSTRG.8326.1
3	49652291	138992352	Intramuscular fat content QTL (147284)	3	58096999	58116997	MSTRG.8326.1
3	49698048	138992352	Intramuscular fat content QTL (147285)	3	58096999	58116997	MSTRG.8326.1
3	49720151	138992352	Intramuscular fat content QTL (147286)	3	58096999	58116997	MSTRG.8326.1
3	49867243	138992352	Intramuscular fat content QTL (147287)	3	58096999	58116997	MSTRG.8326.1
3	49869931	138992352	Intramuscular fat content QTL (147288)	3	58096999	58116997	MSTRG.8326.1
3	55205863	138992352	Intramuscular fat content QTL (147289)	3	58096999	58116997	MSTRG.8326.1
3	55496208	138992352	Intramuscular fat content QTL (147290)	3	58096999	58116997	MSTRG.8326.1
3	55561799	138992352	Intramuscular fat content QTL (147291)	3	58096999	58116997	MSTRG.8326.1
3	55717382	138992352	Intramuscular fat content QTL (147292)	3	58096999	58116997	MSTRG.8326.1
3	56047063	101551719	Feet and leg conformation QTL (11852)	3	58096999	58116997	MSTRG.8326.1
3	57222361	76622784	Liver weight QTL (892)	3	58096999	58116997	MSTRG.8326.1
3	57222361	119745261	pH 45 minutes post mortem QTL (895)	3	58096999	58116997	MSTRG.8326.1
3	57222361	115140252	Physis score QTL (8946)	3	58096999	58116997	MSTRG.8326.1
3	58013180	58999300	Body weight (birth) QTL (29601)	3	58096999	58116997	MSTRG.8326.1
3	58013180	58999300	Litter birth interval QTL (57516)	3	58096999	58116997	MSTRG.8326.1
4	131971	75369864	Average backfat thickness QTL (3093)	4	14787933	14825649	MSTRG.8829.1
4	131971	22799207	Linoleic acid content QTL (15874)	4	14787933	14825649	MSTRG.8829.1
4	131971	134902449	Average daily gain QTL (3757)	4	14787933	14825649	MSTRG.8829.1
4	131971	134902449	Average daily gain QTL (3758)	4	14787933	14825649	MSTRG.8829.1
4	131971	134902449	Average backfat thickness QTL (3759)	4	14787933	14825649	MSTRG.8829.1
4	131971	134902449	Average daily gain QTL (3771)	4	14787933	14825649	MSTRG.8829.1
4	131971	80511752	Heart weight QTL (12492)	4	14787933	14825649	MSTRG.8829.1
4	131971	30881715	Backfat at last lumbar QTL (12482)	4	14787933	14825649	MSTRG.8829.1
4	131971	24608091	Ham meat weight QTL (12495)	4	14787933	14825649	MSTRG.8829.1
4	131971	62356198	Backfat at last rib QTL (12481)	4	14787933	14825649	MSTRG.8829.1
4	131971	24608091	backfat at P2 position QTL (12483)	4	14787933	14825649	MSTRG.8829.1
4	131971	17547518	Shoulder meat weight QTL (12487)	4	14787933	14825649	MSTRG.8829.1
4	131971	21843126	Loin muscle depth QTL (12486)	4	14787933	14825649	MSTRG.8829.1
4	131971	20431754	Loin muscle area QTL (12490)	4	14787933	14825649	MSTRG.8829.1
4	4064787	23809394	Body weight (slaughter) QTL (5942)	4	14787933	14825649	MSTRG.8829.1
4	4064787	23809394	Percentage type IIb fibers QTL (2804)	4	14787933	14825649	MSTRG.8829.1
4	4064787	23809394	Average daily gain QTL (5941)	4	14787933	14825649	MSTRG.8829.1
4	4064787	52626380	Taste intensity QTL (161)	4	14787933	14825649	MSTRG.8829.1
4	4064787	23809394	Backfat at last rib QTL (5695)	4	14787933	14825649	MSTRG.8829.1
4	4064787	23809394	Conductivity 24 hours postmortem (loin) QTL (12098)	4	14787933	14825649	MSTRG.8829.1
4	4064787	23809394	Thawing loss QTL (12099)	4	14787933	14825649	MSTRG.8829.1
4	4064787	23809394	Intramuscular fat content QTL (12100)	4	14787933	14825649	MSTRG.8829.1
4	4064787	23809394	Ham weight QTL (12101)	4	14787933	14825649	MSTRG.8829.1
4	4064787	23809394	Percentage type IIb fibers QTL (2806)	4	14787933	14825649	MSTRG.8829.1
4	4064787	23809394	Backfat at tenth rib QTL (5696)	4	14787933	14825649	MSTRG.8829.1
4	4064787	23809394	Dressing percentage QTL (5974)	4	14787933	14825649	MSTRG.8829.1
4	4064787	71152561	Teat number QTL (5225)	4	14787933	14825649	MSTRG.8829.1
4	4064787	82084284	Intramuscular fat content QTL (313)	4	14787933	14825649	MSTRG.8829.1
4	4064787	23809394	Percentage type IIb fibers QTL (2805)	4	14787933	14825649	MSTRG.8829.1
4	4783577	21473440	Dressing percentage QTL (435)	4	14787933	14825649	MSTRG.8829.1
4	5244479	95136118	Teat number QTL (5256)	4	14787933	14825649	MSTRG.8829.1
4	7237639	134902449	Drip loss QTL (38084)	4	14787933	14825649	MSTRG.8829.1
4	7281654	95345742	Intestinal fat weight QTL (21233)	4	14787933	14825649	MSTRG.8829.1
4	8745760	129031532	Small intestine length QTL (253)	4	14787933	14825649	MSTRG.8829.1
4	11844192	85834188	Head weight QTL (17544)	4	14787933	14825649	MSTRG.8829.1
4	12618993	23809394	Abdominal fat percentage QTL (3094)	4	14787933	14825649	MSTRG.8829.1
4	12618993	34252554	Backfat at tenth rib QTL (16905)	4	14787933	14825649	MSTRG.8829.1
4	12618993	23809394	Drip loss QTL (217)	4	14787933	14825649	MSTRG.8829.1
4	12618993	23809394	pH 24 hr post-mortem (loin) QTL (225)	4	14787933	14825649	MSTRG.8829.1
4	12618993	22799207	Backfat at last rib QTL (948)	4	14787933	14825649	MSTRG.8829.1
4	12618993	22799207	Feed intake QTL (940)	4	14787933	14825649	MSTRG.8829.1
4	12618993	22799207	Backfat weight QTL (799)	4	14787933	14825649	MSTRG.8829.1
4	12618993	22799207	Loin and neck meat weight QTL (964)	4	14787933	14825649	MSTRG.8829.1
4	12618993	22799207	Backfat weight QTL (933)	4	14787933	14825649	MSTRG.8829.1
4	12618993	22799207	Backfat weight QTL (12751)	4	14787933	14825649	MSTRG.8829.1
4	12618993	22799207	Dressing percentage QTL (946)	4	14787933	14825649	MSTRG.8829.1
4	12618993	34252554	Loin muscle area QTL (2744)	4	14787933	14825649	MSTRG.8829.1
4	12618993	34252554	Meat color score QTL (3233)	4	14787933	14825649	MSTRG.8829.1
4	12618993	34252554	Loin muscle area QTL (16906)	4	14787933	14825649	MSTRG.8829.1
4	12618993	77094703	Average daily gain QTL (442)	4	14787933	14825649	MSTRG.8829.1
4	12618993	71310074	Subacid smell QTL (159)	4	14787933	14825649	MSTRG.8829.1
4	12618993	34252554	Backfat at tenth rib QTL (3643)	4	14787933	14825649	MSTRG.8829.1
4	12618993	34252554	Backfat at last rib QTL (16907)	4	14787933	14825649	MSTRG.8829.1
4	12618993	34252554	Spareribs weight QTL (3234)	4	14787933	14825649	MSTRG.8829.1
4	12618993	134902449	Marbling QTL (38082)	4	14787933	14825649	MSTRG.8829.1
4	12618993	102054630	Average daily gain QTL (443)	4	14787933	14825649	MSTRG.8829.1
4	12618993	123430356	Average daily gain QTL (370)	4	14787933	14825649	MSTRG.8829.1
4	12618993	110539481	Carcass weight (hot) QTL (16894)	4	14787933	14825649	MSTRG.8829.1
4	12679921	45038434	Mean corpuscular volume QTL (12288)	4	14787933	14825649	MSTRG.8829.1
4	12779405	22799207	Loin muscle area QTL (962)	4	14787933	14825649	MSTRG.8829.1
4	14152941	130171595	backfat at mid-back QTL (5243)	4	14787933	14825649	MSTRG.8829.1
4	14152941	136991929	Average daily gain QTL (245)	4	14787933	14825649	MSTRG.8829.1
6	1829370	134683685	Intramuscular fat content QTL (145)	6	30562958	30568110	MSTRG.10534.1
6	1829370	134683685	Intramuscular fat content QTL (145)	6	71167065	71174902	MSTRG.11176.1
6	1829370	134683685	Intramuscular fat content QTL (145)	6	71167076	71174902	MSTRG.11176.2
6	2352681	129740986	Meat color a* QTL (3924)	6	30562958	30568110	MSTRG.10534.1
6	2352681	129740986	Meat color a* QTL (3924)	6	71167065	71174902	MSTRG.11176.1
6	2352681	129740986	Meat color a* QTL (3924)	6	71167076	71174902	MSTRG.11176.2
6	2352681	72944202	Teat number QTL (24289)	6	30562958	30568110	MSTRG.10534.1
6	2352681	72944202	Teat number QTL (24289)	6	71167065	71174902	MSTRG.11176.1
6	2352681	72944202	Teat number QTL (24289)	6	71167076	71174902	MSTRG.11176.2
6	2352681	129740986	Meat color a* QTL (3921)	6	30562958	30568110	MSTRG.10534.1
6	2352681	129740986	Meat color a* QTL (3921)	6	71167065	71174902	MSTRG.11176.1
6	2352681	129740986	Meat color a* QTL (3921)	6	71167076	71174902	MSTRG.11176.2
6	2352681	129740986	Meat color a* QTL (3923)	6	30562958	30568110	MSTRG.10534.1
6	2352681	129740986	Meat color a* QTL (3923)	6	71167065	71174902	MSTRG.11176.1
6	2352681	129740986	Meat color a* QTL (3923)	6	71167076	71174902	MSTRG.11176.2
6	2352681	146365886	Marbling QTL (38089)	6	30562958	30568110	MSTRG.10534.1
6	2352681	146365886	Marbling QTL (38089)	6	71167065	71174902	MSTRG.11176.1
6	2352681	146365886	Marbling QTL (38089)	6	71167076	71174902	MSTRG.11176.2
6	2352681	129740986	Meat color a* QTL (3922)	6	30562958	30568110	MSTRG.10534.1
6	2352681	129740986	Meat color a* QTL (3922)	6	71167065	71174902	MSTRG.11176.1
6	2352681	129740986	Meat color a* QTL (3922)	6	71167076	71174902	MSTRG.11176.2
6	8247419	80284968	Body weight (46 days) QTL (21240)	6	30562958	30568110	MSTRG.10534.1
6	8247419	80284968	Body weight (46 days) QTL (21240)	6	71167065	71174902	MSTRG.11176.1
6	8247419	80284968	Body weight (46 days) QTL (21240)	6	71167076	71174902	MSTRG.11176.2
6	8442460	66465212	Loin muscle area QTL (38054)	6	30562958	30568110	MSTRG.10534.1
6	9132652	83952943	Actinobacillus pleuropneumoniae susceptibility QTL (37566)	6	30562958	30568110	MSTRG.10534.1
6	9132652	83952943	Actinobacillus pleuropneumoniae susceptibility QTL (37566)	6	71167065	71174902	MSTRG.11176.1
6	9132652	83952943	Actinobacillus pleuropneumoniae susceptibility QTL (37566)	6	71167076	71174902	MSTRG.11176.2
6	9242013	138477175	Body weight (end of test) QTL (5201)	6	30562958	30568110	MSTRG.10534.1
6	9242013	138477175	Body weight (end of test) QTL (5201)	6	71167065	71174902	MSTRG.11176.1
6	9242013	138477175	Body weight (end of test) QTL (5201)	6	71167076	71174902	MSTRG.11176.2
6	9303695	83952943	Actinobacillus pleuropneumoniae susceptibility QTL (37574)	6	30562958	30568110	MSTRG.10534.1
6	9303695	83952943	Actinobacillus pleuropneumoniae susceptibility QTL (37574)	6	71167065	71174902	MSTRG.11176.1
6	9303695	83952943	Actinobacillus pleuropneumoniae susceptibility QTL (37574)	6	71167076	71174902	MSTRG.11176.2
6	9303695	34464154	Backfat at tenth rib QTL (3874)	6	30562958	30568110	MSTRG.10534.1
6	9303695	77907573	Litter size QTL (24281)	6	30562958	30568110	MSTRG.10534.1
6	9303695	77907573	Litter size QTL (24281)	6	71167065	71174902	MSTRG.11176.1
6	9303695	77907573	Litter size QTL (24281)	6	71167076	71174902	MSTRG.11176.2
6	9872228	35868354	Marbling QTL (3065)	6	30562958	30568110	MSTRG.10534.1
6	9872228	35868354	Outside ham weight QTL (3062)	6	30562958	30568110	MSTRG.10534.1
6	9872228	35868354	Ham meat weight QTL (3064)	6	30562958	30568110	MSTRG.10534.1
6	9957192	129740986	Salmonella count in spleen QTL (11562)	6	30562958	30568110	MSTRG.10534.1
6	9957192	129740986	Salmonella count in spleen QTL (11562)	6	71167065	71174902	MSTRG.11176.1
6	9957192	129740986	Salmonella count in spleen QTL (11562)	6	71167076	71174902	MSTRG.11176.2
6	11856794	72850194	Hind leg conformation QTL (17640)	6	30562958	30568110	MSTRG.10534.1
6	11856794	72850194	Hind leg conformation QTL (17640)	6	71167065	71174902	MSTRG.11176.1
6	11856794	72850194	Hind leg conformation QTL (17640)	6	71167076	71174902	MSTRG.11176.2
6	11886408	74405304	Osteochondrosis score QTL (17641)	6	30562958	30568110	MSTRG.10534.1
6	11886408	74405304	Osteochondrosis score QTL (17641)	6	71167065	71174902	MSTRG.11176.1
6	11886408	74405304	Osteochondrosis score QTL (17641)	6	71167076	71174902	MSTRG.11176.2
6	17750243	146365886	Loin fat percentage QTL (38090)	6	30562958	30568110	MSTRG.10534.1
6	17750243	146365886	Loin fat percentage QTL (38090)	6	71167065	71174902	MSTRG.11176.1
6	17750243	146365886	Loin fat percentage QTL (38090)	6	71167076	71174902	MSTRG.11176.2
6	17750243	35868354	Leaf fat weight QTL (3858)	6	30562958	30568110	MSTRG.10534.1
6	17750243	152260387	Alkaline phosphatase activity QTL (15097)	6	30562958	30568110	MSTRG.10534.1
6	17750243	152260387	Alkaline phosphatase activity QTL (15097)	6	71167065	71174902	MSTRG.11176.1
6	17750243	152260387	Alkaline phosphatase activity QTL (15097)	6	71167076	71174902	MSTRG.11176.2
6	18610219	123963269	Lactate dehydrogenase level QTL (15099)	6	30562958	30568110	MSTRG.10534.1
6	18610219	123963269	Lactate dehydrogenase level QTL (15099)	6	71167065	71174902	MSTRG.11176.1
6	18610219	123963269	Lactate dehydrogenase level QTL (15099)	6	71167076	71174902	MSTRG.11176.2
6	18942762	122134922	Carcass length QTL (3873)	6	30562958	30568110	MSTRG.10534.1
6	18942762	122134922	Carcass length QTL (3873)	6	71167065	71174902	MSTRG.11176.1
6	18942762	122134922	Carcass length QTL (3873)	6	71167076	71174902	MSTRG.11176.2
6	19536155	157765593	Teat number QTL (5226)	6	30562958	30568110	MSTRG.10534.1
6	19536155	157765593	Teat number QTL (5226)	6	71167065	71174902	MSTRG.11176.1
6	19536155	157765593	Teat number QTL (5226)	6	71167076	71174902	MSTRG.11176.2
6	19536155	61924724	Drip loss QTL (218)	6	30562958	30568110	MSTRG.10534.1
6	19536155	44290269	Physis score QTL (8948)	6	30562958	30568110	MSTRG.10534.1
6	20981250	85846150	Average daily gain QTL (3937)	6	30562958	30568110	MSTRG.10534.1
6	20981250	85846150	Average daily gain QTL (3937)	6	71167065	71174902	MSTRG.11176.1
6	20981250	85846150	Average daily gain QTL (3937)	6	71167076	71174902	MSTRG.11176.2
6	23378630	35868354	Meat color a* QTL (17798)	6	30562958	30568110	MSTRG.10534.1
6	23378630	35868354	Meat color b* QTL (17799)	6	30562958	30568110	MSTRG.10534.1
6	23496823	35164696	45 min-3 hr pH decline QTL (5548)	6	30562958	30568110	MSTRG.10534.1
6	23594516	89095314	Average daily gain QTL (186)	6	30562958	30568110	MSTRG.10534.1
6	23594516	89095314	Average daily gain QTL (186)	6	71167065	71174902	MSTRG.11176.1
6	23594516	89095314	Average daily gain QTL (186)	6	71167076	71174902	MSTRG.11176.2
6	24517477	90936123	Thoracic vertebra number QTL (21305)	6	30562958	30568110	MSTRG.10534.1
6	24517477	90936123	Thoracic vertebra number QTL (21305)	6	71167065	71174902	MSTRG.11176.1
6	24517477	90936123	Thoracic vertebra number QTL (21305)	6	71167076	71174902	MSTRG.11176.2
6	24581796	70820940	Backfat at last rib QTL (17800)	6	30562958	30568110	MSTRG.10534.1
6	24704662	35164696	Drip loss QTL (5547)	6	30562958	30568110	MSTRG.10534.1
6	28253996	152260387	Shear force QTL (38091)	6	30562958	30568110	MSTRG.10534.1
6	28253996	152260387	Shear force QTL (38091)	6	71167065	71174902	MSTRG.11176.1
6	28253996	152260387	Shear force QTL (38091)	6	71167076	71174902	MSTRG.11176.2
6	29239143	44290269	subjective pork flavor in lean QTL (4222)	6	30562958	30568110	MSTRG.10534.1
6	29239143	44290269	subjective pork flavor in lean QTL (4220)	6	30562958	30568110	MSTRG.10534.1
6	29239143	136971287	Intramuscular fat content QTL (150)	6	30562958	30568110	MSTRG.10534.1
6	29239143	136971287	Intramuscular fat content QTL (150)	6	71167065	71174902	MSTRG.11176.1
6	29239143	136971287	Intramuscular fat content QTL (150)	6	71167076	71174902	MSTRG.11176.2
6	29239143	136971287	Intramuscular fat content QTL (151)	6	30562958	30568110	MSTRG.10534.1
6	29239143	136971287	Intramuscular fat content QTL (151)	6	71167065	71174902	MSTRG.11176.1
6	29239143	136971287	Intramuscular fat content QTL (151)	6	71167076	71174902	MSTRG.11176.2
6	29239143	136971287	Average backfat thickness QTL (148)	6	30562958	30568110	MSTRG.10534.1
6	29239143	136971287	Average backfat thickness QTL (148)	6	71167065	71174902	MSTRG.11176.1
6	29239143	136971287	Average backfat thickness QTL (148)	6	71167076	71174902	MSTRG.11176.2
6	29239143	136971287	Average backfat thickness QTL (149)	6	30562958	30568110	MSTRG.10534.1
6	29239143	136971287	Average backfat thickness QTL (149)	6	71167065	71174902	MSTRG.11176.1
6	29239143	136971287	Average backfat thickness QTL (149)	6	71167076	71174902	MSTRG.11176.2
6	29455948	31896692	Lean meat weight QTL (65073)	6	30562958	30568110	MSTRG.10534.1
6	29979924	35868354	Shear force QTL (6007)	6	30562958	30568110	MSTRG.10534.1
6	29979924	35868354	Triglyceride level QTL (17719)	6	30562958	30568110	MSTRG.10534.1
6	29979924	64855775	Ear weight QTL (8863)	6	30562958	30568110	MSTRG.10534.1
6	29979924	34464154	Body temperature QTL (7501)	6	30562958	30568110	MSTRG.10534.1
6	29979924	86655461	Dressing percentage QTL (1010)	6	30562958	30568110	MSTRG.10534.1
6	29979924	86655461	Dressing percentage QTL (1010)	6	71167065	71174902	MSTRG.11176.1
6	29979924	86655461	Dressing percentage QTL (1010)	6	71167076	71174902	MSTRG.11176.2
6	29979924	86655461	Shoulder meat weight QTL (1025)	6	30562958	30568110	MSTRG.10534.1
6	29979924	86655461	Shoulder meat weight QTL (1025)	6	71167065	71174902	MSTRG.11176.1
6	29979924	86655461	Shoulder meat weight QTL (1025)	6	71167076	71174902	MSTRG.11176.2
6	29979924	86655461	Carcass weight (cold) QTL (1028)	6	30562958	30568110	MSTRG.10534.1
6	29979924	86655461	Carcass weight (cold) QTL (1028)	6	71167065	71174902	MSTRG.11176.1
6	29979924	86655461	Carcass weight (cold) QTL (1028)	6	71167076	71174902	MSTRG.11176.2
6	29979924	47267662	Average daily gain QTL (16850)	6	30562958	30568110	MSTRG.10534.1
6	29979924	86655461	Body weight (slaughter) QTL (1031)	6	30562958	30568110	MSTRG.10534.1
6	29979924	86655461	Body weight (slaughter) QTL (1031)	6	71167065	71174902	MSTRG.11176.1
6	29979924	86655461	Body weight (slaughter) QTL (1031)	6	71167076	71174902	MSTRG.11176.2
6	29979924	86655461	Loin and neck meat weight QTL (1039)	6	30562958	30568110	MSTRG.10534.1
6	29979924	86655461	Loin and neck meat weight QTL (1039)	6	71167065	71174902	MSTRG.11176.1
6	29979924	86655461	Loin and neck meat weight QTL (1039)	6	71167076	71174902	MSTRG.11176.2
6	29979924	66533116	Meat color score QTL (3237)	6	30562958	30568110	MSTRG.10534.1
6	29979924	86655461	Backfat at tenth rib QTL (1011)	6	30562958	30568110	MSTRG.10534.1
6	29979924	86655461	Backfat at tenth rib QTL (1011)	6	71167065	71174902	MSTRG.11176.1
6	29979924	86655461	Backfat at tenth rib QTL (1011)	6	71167076	71174902	MSTRG.11176.2
6	29979924	86655461	Body weight (slaughter) QTL (1035)	6	30562958	30568110	MSTRG.10534.1
6	29979924	86655461	Body weight (slaughter) QTL (1035)	6	71167065	71174902	MSTRG.11176.1
6	29979924	86655461	Body weight (slaughter) QTL (1035)	6	71167076	71174902	MSTRG.11176.2
6	29979924	86655461	External fat on ham QTL (1002)	6	30562958	30568110	MSTRG.10534.1
6	29979924	86655461	External fat on ham QTL (1002)	6	71167065	71174902	MSTRG.11176.1
6	29979924	86655461	External fat on ham QTL (1002)	6	71167076	71174902	MSTRG.11176.2
6	29979924	86655461	Average backfat thickness QTL (1004)	6	30562958	30568110	MSTRG.10534.1
6	29979924	86655461	Average backfat thickness QTL (1004)	6	71167065	71174902	MSTRG.11176.1
6	29979924	86655461	Average backfat thickness QTL (1004)	6	71167076	71174902	MSTRG.11176.2
6	29979924	86655461	Abdominal fat weight QTL (1007)	6	30562958	30568110	MSTRG.10534.1
6	29979924	86655461	Abdominal fat weight QTL (1007)	6	71167065	71174902	MSTRG.11176.1
6	29979924	86655461	Abdominal fat weight QTL (1007)	6	71167076	71174902	MSTRG.11176.2
6	29979924	86655461	Creatine kinase level QTL (1045)	6	30562958	30568110	MSTRG.10534.1
6	29979924	86655461	Creatine kinase level QTL (1045)	6	71167065	71174902	MSTRG.11176.1
6	29979924	86655461	Creatine kinase level QTL (1045)	6	71167076	71174902	MSTRG.11176.2
6	29979924	86655461	Liver weight QTL (1038)	6	30562958	30568110	MSTRG.10534.1
6	29979924	86655461	Liver weight QTL (1038)	6	71167065	71174902	MSTRG.11176.1
6	29979924	86655461	Liver weight QTL (1038)	6	71167076	71174902	MSTRG.11176.2
6	29979924	86655461	Dressing percentage QTL (1001)	6	30562958	30568110	MSTRG.10534.1
6	29979924	86655461	Dressing percentage QTL (1001)	6	71167065	71174902	MSTRG.11176.1
6	29979924	86655461	Dressing percentage QTL (1001)	6	71167076	71174902	MSTRG.11176.2
6	29979924	44290269	Backfat at last rib QTL (4966)	6	30562958	30568110	MSTRG.10534.1
6	29979924	86655461	Backfat weight QTL (1005)	6	30562958	30568110	MSTRG.10534.1
6	29979924	86655461	Backfat weight QTL (1005)	6	71167065	71174902	MSTRG.11176.1
6	29979924	86655461	Backfat weight QTL (1005)	6	71167076	71174902	MSTRG.11176.2
6	29979924	86655461	Shoulder external fat weight QTL (1009)	6	30562958	30568110	MSTRG.10534.1
6	29979924	86655461	Shoulder external fat weight QTL (1009)	6	71167065	71174902	MSTRG.11176.1
6	29979924	86655461	Shoulder external fat weight QTL (1009)	6	71167076	71174902	MSTRG.11176.2
6	29979924	45448178	Backfat at last rib QTL (16876)	6	30562958	30568110	MSTRG.10534.1
6	29979924	61924724	Muscle moisture percentage QTL (21366)	6	30562958	30568110	MSTRG.10534.1
6	29979924	52757738	Average backfat thickness QTL (205)	6	30562958	30568110	MSTRG.10534.1
6	29979924	52757738	Average backfat thickness QTL (206)	6	30562958	30568110	MSTRG.10534.1
6	29979924	66533116	Shear force QTL (3238)	6	30562958	30568110	MSTRG.10534.1
6	29979924	66533116	Loin and ham percentage in carcass QTL (2872)	6	30562958	30568110	MSTRG.10534.1
6	29979924	66533116	Loin weight QTL (2858)	6	30562958	30568110	MSTRG.10534.1
6	29979924	117131464	Smell intensity QTL (688)	6	30562958	30568110	MSTRG.10534.1
6	29979924	117131464	Smell intensity QTL (688)	6	71167065	71174902	MSTRG.11176.1
6	29979924	117131464	Smell intensity QTL (688)	6	71167076	71174902	MSTRG.11176.2
6	29979924	79653393	Lean meat percentage QTL (689)	6	30562958	30568110	MSTRG.10534.1
6	29979924	79653393	Lean meat percentage QTL (689)	6	71167065	71174902	MSTRG.11176.1
6	29979924	79653393	Lean meat percentage QTL (689)	6	71167076	71174902	MSTRG.11176.2
6	29979924	117131464	tenderness score QTL (691)	6	30562958	30568110	MSTRG.10534.1
6	29979924	117131464	tenderness score QTL (691)	6	71167065	71174902	MSTRG.11176.1
6	29979924	117131464	tenderness score QTL (691)	6	71167076	71174902	MSTRG.11176.2
6	29979924	79845444	Carcass weight (hot) QTL (16866)	6	30562958	30568110	MSTRG.10534.1
6	29979924	79845444	Carcass weight (hot) QTL (16866)	6	71167065	71174902	MSTRG.11176.1
6	29979924	79845444	Carcass weight (hot) QTL (16866)	6	71167076	71174902	MSTRG.11176.2
6	29979924	90560868	Lean meat percentage QTL (165)	6	30562958	30568110	MSTRG.10534.1
6	29979924	90560868	Lean meat percentage QTL (165)	6	71167065	71174902	MSTRG.11176.1
6	29979924	90560868	Lean meat percentage QTL (165)	6	71167076	71174902	MSTRG.11176.2
6	29979924	45448178	Fat-cuts percentage QTL (997)	6	30562958	30568110	MSTRG.10534.1
6	29979924	45448178	Backfat at last rib QTL (1000)	6	30562958	30568110	MSTRG.10534.1
6	29979924	77813565	Conductivity 24 hours post-mortem QTL (1013)	6	30562958	30568110	MSTRG.10534.1
6	29979924	77813565	Conductivity 24 hours post-mortem QTL (1013)	6	71167065	71174902	MSTRG.11176.1
6	29979924	77813565	Conductivity 24 hours post-mortem QTL (1013)	6	71167076	71174902	MSTRG.11176.2
6	29979924	45448178	Average backfat thickness QTL (1043)	6	30562958	30568110	MSTRG.10534.1
6	30009402	30900258	Teat number QTL (126602)	6	30562958	30568110	MSTRG.10534.1
6	30086351	127687961	Backfat between 3rd and 4th last ribs QTL (4167)	6	30562958	30568110	MSTRG.10534.1
6	30086351	127687961	Backfat between 3rd and 4th last ribs QTL (4167)	6	71167065	71174902	MSTRG.11176.1
6	30086351	127687961	Backfat between 3rd and 4th last ribs QTL (4167)	6	71167076	71174902	MSTRG.11176.2
6	30093350	42346048	Small intestinal Escherichia coli F18 receptor QTL (441)	6	30562958	30568110	MSTRG.10534.1
6	30298426	55751769	Backfat weight QTL (801)	6	30562958	30568110	MSTRG.10534.1
6	30298426	55751769	Ham weight QTL (819)	6	30562958	30568110	MSTRG.10534.1
6	30298426	55751769	Lean cuts percentage QTL (817)	6	30562958	30568110	MSTRG.10534.1
6	30298426	70068744	Conductivity 24 hours post-mortem QTL (1245)	6	30562958	30568110	MSTRG.10534.1
6	30298426	70068744	Conductivity 24 hours post-mortem QTL (1247)	6	30562958	30568110	MSTRG.10534.1
6	30298426	91030131	Fat-cuts percentage QTL (1257)	6	30562958	30568110	MSTRG.10534.1
6	30298426	91030131	Fat-cuts percentage QTL (1257)	6	71167065	71174902	MSTRG.11176.1
6	30298426	91030131	Fat-cuts percentage QTL (1257)	6	71167076	71174902	MSTRG.11176.2
6	30482666	30602179	mummified pigs QTL (4564)	6	30562958	30568110	MSTRG.10534.1
6	30482666	30602179	Meat color b* QTL (12678)	6	30562958	30568110	MSTRG.10534.1
6	30555456	30725143	Body weight (birth) QTL (22988)	6	30562958	30568110	MSTRG.10534.1
6	30567218	82408282	Average backfat thickness QTL (680)	6	30562958	30568110	MSTRG.10534.1
6	30567218	82408282	Average backfat thickness QTL (680)	6	71167065	71174902	MSTRG.11176.1
6	30567218	82408282	Average backfat thickness QTL (680)	6	71167076	71174902	MSTRG.11176.2
6	30938918	100619284	body weight (13 weeks) QTL (183)	6	71167065	71174902	MSTRG.11176.1
6	30938918	100619284	body weight (13 weeks) QTL (183)	6	71167076	71174902	MSTRG.11176.2
6	30938918	88161912	Average daily gain QTL (185)	6	71167065	71174902	MSTRG.11176.1
6	30938918	88161912	Average daily gain QTL (185)	6	71167076	71174902	MSTRG.11176.2
6	30938918	115392938	body weight (17 weeks) QTL (184)	6	71167065	71174902	MSTRG.11176.1
6	30938918	115392938	body weight (17 weeks) QTL (184)	6	71167076	71174902	MSTRG.11176.2
6	30978589	130369909	Intramuscular fat content QTL (4169)	6	71167065	71174902	MSTRG.11176.1
6	30978589	130369909	Intramuscular fat content QTL (4169)	6	71167076	71174902	MSTRG.11176.2
6	34464154	129740986	Time spent feeding QTL (5911)	6	71167065	71174902	MSTRG.11176.1
6	34464154	129740986	Time spent feeding QTL (5911)	6	71167076	71174902	MSTRG.11176.2
6	34464154	129740986	Alkaline phosphatase activity QTL (6347)	6	71167065	71174902	MSTRG.11176.1
6	34464154	129740986	Alkaline phosphatase activity QTL (6347)	6	71167076	71174902	MSTRG.11176.2
6	34464154	129740986	Calcium level QTL (6376)	6	71167065	71174902	MSTRG.11176.1
6	34464154	129740986	Calcium level QTL (6376)	6	71167076	71174902	MSTRG.11176.2
6	34464154	129740986	Platelet count QTL (7499)	6	71167065	71174902	MSTRG.11176.1
6	34464154	129740986	Platelet count QTL (7499)	6	71167076	71174902	MSTRG.11176.2
6	34464154	129740986	Platelet count QTL (7500)	6	71167065	71174902	MSTRG.11176.1
6	34464154	129740986	Platelet count QTL (7500)	6	71167076	71174902	MSTRG.11176.2
6	37262531	85846150	PH for Longissmus dorsi QTL (3845)	6	71167065	71174902	MSTRG.11176.1
6	37262531	85846150	PH for Longissmus dorsi QTL (3845)	6	71167076	71174902	MSTRG.11176.2
6	37262531	85846150	Water holding capacity QTL (3850)	6	71167065	71174902	MSTRG.11176.1
6	37262531	85846150	Water holding capacity QTL (3850)	6	71167076	71174902	MSTRG.11176.2
6	44290269	146365886	subjective boar flavor in lean QTL (4219)	6	71167065	71174902	MSTRG.11176.1
6	44290269	146365886	subjective boar flavor in lean QTL (4219)	6	71167076	71174902	MSTRG.11176.2
6	44290269	79653393	androstenone, laboratory QTL (4215)	6	71167065	71174902	MSTRG.11176.1
6	44290269	79653393	androstenone, laboratory QTL (4215)	6	71167076	71174902	MSTRG.11176.2
6	44290269	146365886	Body weight (20 weeks) QTL (29696)	6	71167065	71174902	MSTRG.11176.1
6	44290269	146365886	Body weight (20 weeks) QTL (29696)	6	71167076	71174902	MSTRG.11176.2
6	44290269	146365886	Carcass weight (hot) QTL (29697)	6	71167065	71174902	MSTRG.11176.1
6	44290269	146365886	Carcass weight (hot) QTL (29697)	6	71167076	71174902	MSTRG.11176.2
6	44290269	91030131	subjective pork flavor in fat QTL (4223)	6	71167065	71174902	MSTRG.11176.1
6	44290269	91030131	subjective pork flavor in fat QTL (4223)	6	71167076	71174902	MSTRG.11176.2
6	45448178	86655461	Conductivity 24 hours post-mortem QTL (988)	6	71167065	71174902	MSTRG.11176.1
6	45448178	86655461	Conductivity 24 hours post-mortem QTL (988)	6	71167076	71174902	MSTRG.11176.2
6	45448178	86655461	Fat-cuts percentage QTL (999)	6	71167065	71174902	MSTRG.11176.1
6	45448178	86655461	Fat-cuts percentage QTL (999)	6	71167076	71174902	MSTRG.11176.2
6	45448178	86655461	Loin muscle area QTL (1006)	6	71167065	71174902	MSTRG.11176.1
6	45448178	86655461	Loin muscle area QTL (1006)	6	71167076	71174902	MSTRG.11176.2
6	45448178	77813565	Conductivity 45 minutes post-mortem QTL (1014)	6	71167065	71174902	MSTRG.11176.1
6	45448178	77813565	Conductivity 45 minutes post-mortem QTL (1014)	6	71167076	71174902	MSTRG.11176.2
6	45448178	77813565	pH 45 minutes post mortem QTL (1015)	6	71167065	71174902	MSTRG.11176.1
6	45448178	77813565	pH 45 minutes post mortem QTL (1015)	6	71167076	71174902	MSTRG.11176.2
6	45448178	77813565	Stiffness QTL (1046)	6	71167065	71174902	MSTRG.11176.1
6	45448178	77813565	Stiffness QTL (1046)	6	71167076	71174902	MSTRG.11176.2
6	45448178	77813565	Conductivity 45 minutes post-mortem QTL (989)	6	71167065	71174902	MSTRG.11176.1
6	45448178	77813565	Conductivity 45 minutes post-mortem QTL (989)	6	71167076	71174902	MSTRG.11176.2
6	45448178	77813565	Meat color-a QTL (991)	6	71167065	71174902	MSTRG.11176.1
6	45448178	77813565	Meat color-a QTL (991)	6	71167076	71174902	MSTRG.11176.2
6	45448178	77813565	Conductivity 24 hours post-mortem QTL (992)	6	71167065	71174902	MSTRG.11176.1
6	45448178	77813565	Conductivity 24 hours post-mortem QTL (992)	6	71167076	71174902	MSTRG.11176.2
6	45448178	77813565	Dressing percentage QTL (995)	6	71167065	71174902	MSTRG.11176.1
6	45448178	77813565	Dressing percentage QTL (995)	6	71167076	71174902	MSTRG.11176.2
6	45448178	77813565	Lean meat percentage QTL (996)	6	71167065	71174902	MSTRG.11176.1
6	45448178	77813565	Lean meat percentage QTL (996)	6	71167076	71174902	MSTRG.11176.2
6	45448178	77813565	Creatine kinase level QTL (1041)	6	71167065	71174902	MSTRG.11176.1
6	45448178	77813565	Creatine kinase level QTL (1041)	6	71167076	71174902	MSTRG.11176.2
6	45448178	77813565	Conductivity 45 minutes post-mortem QTL (993)	6	71167065	71174902	MSTRG.11176.1
6	45448178	77813565	Conductivity 45 minutes post-mortem QTL (993)	6	71167076	71174902	MSTRG.11176.2
6	45448178	77813565	pH 45 minutes post mortem QTL (994)	6	71167065	71174902	MSTRG.11176.1
6	45448178	77813565	pH 45 minutes post mortem QTL (994)	6	71167076	71174902	MSTRG.11176.2
6	45448178	77813565	Body weight (birth) QTL (1012)	6	71167065	71174902	MSTRG.11176.1
6	45448178	77813565	Body weight (birth) QTL (1012)	6	71167076	71174902	MSTRG.11176.2
6	45448178	77813565	Backfat at last rib QTL (16877)	6	71167065	71174902	MSTRG.11176.1
6	45448178	77813565	Backfat at last rib QTL (16877)	6	71167076	71174902	MSTRG.11176.2
6	45448178	77813565	Meat color score QTL (21854)	6	71167065	71174902	MSTRG.11176.1
6	45448178	77813565	Meat color score QTL (21854)	6	71167076	71174902	MSTRG.11176.2
6	45448178	77813565	Conductivity 45 minutes post-mortem QTL (21862)	6	71167065	71174902	MSTRG.11176.1
6	45448178	77813565	Conductivity 45 minutes post-mortem QTL (21862)	6	71167076	71174902	MSTRG.11176.2
6	52757738	79653393	rhinitis QTL (21317)	6	71167065	71174902	MSTRG.11176.1
6	52757738	79653393	rhinitis QTL (21317)	6	71167076	71174902	MSTRG.11176.2
6	52757738	85846150	Liver and gallbladder weight QTL (8660)	6	71167065	71174902	MSTRG.11176.1
6	52757738	85846150	Liver and gallbladder weight QTL (8660)	6	71167076	71174902	MSTRG.11176.2
6	52757738	85846150	Teat number QTL (8665)	6	71167065	71174902	MSTRG.11176.1
6	52757738	85846150	Teat number QTL (8665)	6	71167076	71174902	MSTRG.11176.2
6	52757738	78052071	Muscle moisture percentage QTL (12046)	6	71167065	71174902	MSTRG.11176.1
6	52757738	78052071	Muscle moisture percentage QTL (12046)	6	71167076	71174902	MSTRG.11176.2
6	52757738	78052071	muscle protein percentage QTL (12047)	6	71167065	71174902	MSTRG.11176.1
6	52757738	78052071	muscle protein percentage QTL (12047)	6	71167076	71174902	MSTRG.11176.2
6	52757738	78052071	Cholesterol level in meat QTL (12048)	6	71167065	71174902	MSTRG.11176.1
6	52757738	78052071	Cholesterol level in meat QTL (12048)	6	71167076	71174902	MSTRG.11176.2
6	52757738	78052071	tenderness score QTL (12049)	6	71167065	71174902	MSTRG.11176.1
6	52757738	78052071	tenderness score QTL (12049)	6	71167076	71174902	MSTRG.11176.2
6	52757738	78052071	Muscle moisture percentage QTL (12050)	6	71167065	71174902	MSTRG.11176.1
6	52757738	78052071	Muscle moisture percentage QTL (12050)	6	71167076	71174902	MSTRG.11176.2
6	52757738	78052071	tenderness score QTL (12051)	6	71167065	71174902	MSTRG.11176.1
6	52757738	78052071	tenderness score QTL (12051)	6	71167076	71174902	MSTRG.11176.2
6	52757738	78052071	Flavor score QTL (12052)	6	71167065	71174902	MSTRG.11176.1
6	52757738	78052071	Flavor score QTL (12052)	6	71167076	71174902	MSTRG.11176.2
6	52757738	78052071	Muscle moisture percentage QTL (12053)	6	71167065	71174902	MSTRG.11176.1
6	52757738	78052071	Muscle moisture percentage QTL (12053)	6	71167076	71174902	MSTRG.11176.2
6	52757738	78052071	Marbling QTL (12054)	6	71167065	71174902	MSTRG.11176.1
6	52757738	78052071	Marbling QTL (12054)	6	71167076	71174902	MSTRG.11176.2
6	52757738	78052071	Meat color score QTL (12055)	6	71167065	71174902	MSTRG.11176.1
6	52757738	78052071	Meat color score QTL (12055)	6	71167076	71174902	MSTRG.11176.2
6	52757738	78052071	Flavor score QTL (12056)	6	71167065	71174902	MSTRG.11176.1
6	52757738	78052071	Flavor score QTL (12056)	6	71167076	71174902	MSTRG.11176.2
6	52757738	78052071	Average backfat thickness QTL (12859)	6	71167065	71174902	MSTRG.11176.1
6	52757738	78052071	Average backfat thickness QTL (12859)	6	71167076	71174902	MSTRG.11176.2
6	61924724	74531339	Average backfat thickness QTL (352)	6	71167065	71174902	MSTRG.11176.1
6	61924724	74531339	Average backfat thickness QTL (352)	6	71167076	71174902	MSTRG.11176.2
6	61924724	117131464	Nonfunctional nipples QTL (7476)	6	71167065	71174902	MSTRG.11176.1
6	61924724	117131464	Nonfunctional nipples QTL (7476)	6	71167076	71174902	MSTRG.11176.2
6	62247269	89095314	Fat to meat ratio QTL (12765)	6	71167065	71174902	MSTRG.11176.1
6	62247269	89095314	Fat to meat ratio QTL (12765)	6	71167076	71174902	MSTRG.11176.2
6	63544020	74531339	Carcass length QTL (16976)	6	71167065	71174902	MSTRG.11176.1
6	63544020	74531339	Carcass length QTL (16976)	6	71167076	71174902	MSTRG.11176.2
6	63939422	82408282	Backfat at first rib QTL (681)	6	71167065	71174902	MSTRG.11176.1
6	63939422	82408282	Backfat at first rib QTL (681)	6	71167076	71174902	MSTRG.11176.2
6	64923945	89095314	Stiffness QTL (1042)	6	71167065	71174902	MSTRG.11176.1
6	64923945	89095314	Stiffness QTL (1042)	6	71167076	71174902	MSTRG.11176.2
6	64923945	89095314	Dressing percentage QTL (1040)	6	71167065	71174902	MSTRG.11176.1
6	64923945	89095314	Dressing percentage QTL (1040)	6	71167076	71174902	MSTRG.11176.2
6	64923945	89095314	pH 45 minutes post mortem QTL (1019)	6	71167065	71174902	MSTRG.11176.1
6	64923945	89095314	pH 45 minutes post mortem QTL (1019)	6	71167076	71174902	MSTRG.11176.2
6	64923945	77813565	pH 24 hr post-mortem (loin) QTL (990)	6	71167065	71174902	MSTRG.11176.1
6	64923945	77813565	pH 24 hr post-mortem (loin) QTL (990)	6	71167076	71174902	MSTRG.11176.2
6	64923945	89095314	Fat-cuts percentage QTL (1024)	6	71167065	71174902	MSTRG.11176.1
6	64923945	89095314	Fat-cuts percentage QTL (1024)	6	71167076	71174902	MSTRG.11176.2
6	64923945	89095314	External fat on ham QTL (1026)	6	71167065	71174902	MSTRG.11176.1
6	64923945	89095314	External fat on ham QTL (1026)	6	71167076	71174902	MSTRG.11176.2
6	64923945	89095314	Loin muscle area QTL (1034)	6	71167065	71174902	MSTRG.11176.1
6	64923945	89095314	Loin muscle area QTL (1034)	6	71167076	71174902	MSTRG.11176.2
6	64923945	89095314	pH 24 hr post-mortem (loin) QTL (1030)	6	71167065	71174902	MSTRG.11176.1
6	64923945	89095314	pH 24 hr post-mortem (loin) QTL (1030)	6	71167076	71174902	MSTRG.11176.2
6	64923945	89095314	Conductivity 24 hours post-mortem QTL (1016)	6	71167065	71174902	MSTRG.11176.1
6	64923945	89095314	Conductivity 24 hours post-mortem QTL (1016)	6	71167076	71174902	MSTRG.11176.2
6	64923945	89095314	Conductivity 45 minutes post-mortem QTL (1017)	6	71167065	71174902	MSTRG.11176.1
6	64923945	89095314	Conductivity 45 minutes post-mortem QTL (1017)	6	71167076	71174902	MSTRG.11176.2
6	64923945	89095314	Ham weight QTL (1022)	6	71167065	71174902	MSTRG.11176.1
6	64923945	89095314	Ham weight QTL (1022)	6	71167076	71174902	MSTRG.11176.2
6	64923945	89095314	Meat color-a QTL (1018)	6	71167065	71174902	MSTRG.11176.1
6	64923945	89095314	Meat color-a QTL (1018)	6	71167076	71174902	MSTRG.11176.2
6	64923945	89095314	Ham weight QTL (1027)	6	71167065	71174902	MSTRG.11176.1
6	64923945	89095314	Ham weight QTL (1027)	6	71167076	71174902	MSTRG.11176.2
6	64923945	89095314	Loin and neck meat weight QTL (1023)	6	71167065	71174902	MSTRG.11176.1
6	64923945	89095314	Loin and neck meat weight QTL (1023)	6	71167076	71174902	MSTRG.11176.2
6	64923945	89095314	Feed conversion ratio QTL (1036)	6	71167065	71174902	MSTRG.11176.1
6	64923945	89095314	Feed conversion ratio QTL (1036)	6	71167076	71174902	MSTRG.11176.2
6	64923945	89095314	Dressing percentage QTL (1029)	6	71167065	71174902	MSTRG.11176.1
6	64923945	89095314	Dressing percentage QTL (1029)	6	71167076	71174902	MSTRG.11176.2
6	64923945	74661313	Lean cuts percentage QTL (818)	6	71167065	71174902	MSTRG.11176.1
6	64923945	74661313	Lean cuts percentage QTL (818)	6	71167076	71174902	MSTRG.11176.2
6	64923945	74661313	Lean meat percentage QTL (1020)	6	71167065	71174902	MSTRG.11176.1
6	64923945	74661313	Lean meat percentage QTL (1020)	6	71167076	71174902	MSTRG.11176.2
6	64923945	74661313	Dressing percentage QTL (1021)	6	71167065	71174902	MSTRG.11176.1
6	64923945	74661313	Dressing percentage QTL (1021)	6	71167076	71174902	MSTRG.11176.2
6	64923945	77813565	Backfat at last rib QTL (16878)	6	71167065	71174902	MSTRG.11176.1
6	64923945	77813565	Backfat at last rib QTL (16878)	6	71167076	71174902	MSTRG.11176.2
6	66465212	91030131	skatole, laboratory QTL (6025)	6	71167065	71174902	MSTRG.11176.1
6	66465212	91030131	skatole, laboratory QTL (6025)	6	71167076	71174902	MSTRG.11176.2
6	66465212	117131464	Cholesterol level QTL (17718)	6	71167065	71174902	MSTRG.11176.1
6	66465212	117131464	Cholesterol level QTL (17718)	6	71167076	71174902	MSTRG.11176.2
6	66465212	117131464	Interleukin 2 level QTL (17599)	6	71167065	71174902	MSTRG.11176.1
6	66465212	117131464	Interleukin 2 level QTL (17599)	6	71167076	71174902	MSTRG.11176.2
6	66465212	117131464	Hemolytic complement activity (classical pathway) QTL (9610)	6	71167065	71174902	MSTRG.11176.1
6	66465212	117131464	Hemolytic complement activity (classical pathway) QTL (9610)	6	71167076	71174902	MSTRG.11176.2
6	66533116	74531339	Ear size QTL (5642)	6	71167065	71174902	MSTRG.11176.1
6	66533116	74531339	Ear size QTL (5642)	6	71167076	71174902	MSTRG.11176.2
6	66533116	94382869	Loin muscle area QTL (3190)	6	71167065	71174902	MSTRG.11176.1
6	66533116	94382869	Loin muscle area QTL (3190)	6	71167076	71174902	MSTRG.11176.2
6	66533116	94382869	Loin muscle area QTL (3191)	6	71167065	71174902	MSTRG.11176.1
6	66533116	94382869	Loin muscle area QTL (3191)	6	71167076	71174902	MSTRG.11176.2
6	66533116	94382869	Estimated carcass lean content QTL (3192)	6	71167065	71174902	MSTRG.11176.1
6	66533116	94382869	Estimated carcass lean content QTL (3192)	6	71167076	71174902	MSTRG.11176.2
6	66533116	94382869	Empty body protein content QTL (3193)	6	71167065	71174902	MSTRG.11176.1
6	66533116	94382869	Empty body protein content QTL (3193)	6	71167076	71174902	MSTRG.11176.2
6	66533116	78052071	Side fat thickness QTL (2855)	6	71167065	71174902	MSTRG.11176.1
6	66533116	78052071	Side fat thickness QTL (2855)	6	71167076	71174902	MSTRG.11176.2
6	66533116	78052071	Shoulder external fat weight QTL (2861)	6	71167065	71174902	MSTRG.11176.1
6	66533116	78052071	Shoulder external fat weight QTL (2861)	6	71167076	71174902	MSTRG.11176.2
6	66533116	78052071	Empty body protein content QTL (2874)	6	71167065	71174902	MSTRG.11176.1
6	66533116	78052071	Empty body protein content QTL (2874)	6	71167076	71174902	MSTRG.11176.2
6	66533116	78052071	Empty body protein content QTL (2876)	6	71167065	71174902	MSTRG.11176.1
6	66533116	78052071	Empty body protein content QTL (2876)	6	71167076	71174902	MSTRG.11176.2
6	66533116	78052071	Empty body lipid content QTL (2878)	6	71167065	71174902	MSTRG.11176.1
6	66533116	78052071	Empty body lipid content QTL (2878)	6	71167076	71174902	MSTRG.11176.2
6	66533116	78052071	Fat-cuts percentage QTL (2871)	6	71167065	71174902	MSTRG.11176.1
6	66533116	78052071	Fat-cuts percentage QTL (2871)	6	71167076	71174902	MSTRG.11176.2
6	66533116	78052071	Belly weight QTL (2856)	6	71167065	71174902	MSTRG.11176.1
6	66533116	78052071	Belly weight QTL (2856)	6	71167076	71174902	MSTRG.11176.2
6	66533116	79653393	Intramuscular fat content QTL (7231)	6	71167065	71174902	MSTRG.11176.1
6	66533116	79653393	Intramuscular fat content QTL (7231)	6	71167076	71174902	MSTRG.11176.2
6	66533116	79653393	Average backfat thickness QTL (690)	6	71167065	71174902	MSTRG.11176.1
6	66533116	79653393	Average backfat thickness QTL (690)	6	71167076	71174902	MSTRG.11176.2
6	66533116	78052071	Backfat at last rib QTL (2852)	6	71167065	71174902	MSTRG.11176.1
6	66533116	78052071	Backfat at last rib QTL (2852)	6	71167076	71174902	MSTRG.11176.2
6	66533116	94382869	Empty body lipid content QTL (3646)	6	71167065	71174902	MSTRG.11176.1
6	66533116	94382869	Empty body lipid content QTL (3646)	6	71167076	71174902	MSTRG.11176.2
6	66533116	79653393	Intramuscular fat content QTL (692)	6	71167065	71174902	MSTRG.11176.1
6	66533116	79653393	Intramuscular fat content QTL (692)	6	71167076	71174902	MSTRG.11176.2
6	66533116	78052071	Loin muscle area QTL (2863)	6	71167065	71174902	MSTRG.11176.1
6	66533116	78052071	Loin muscle area QTL (2863)	6	71167076	71174902	MSTRG.11176.2
6	66533116	94382869	Fat weight (total) QTL (3647)	6	71167065	71174902	MSTRG.11176.1
6	66533116	94382869	Fat weight (total) QTL (3647)	6	71167076	71174902	MSTRG.11176.2
6	66533116	78052071	Intramuscular fat content QTL (163)	6	71167065	71174902	MSTRG.11176.1
6	66533116	78052071	Intramuscular fat content QTL (163)	6	71167076	71174902	MSTRG.11176.2
6	66533116	94382869	Marbling QTL (3239)	6	71167065	71174902	MSTRG.11176.1
6	66533116	94382869	Marbling QTL (3239)	6	71167076	71174902	MSTRG.11176.2
6	66533116	94382869	Muscle fat content QTL (3240)	6	71167065	71174902	MSTRG.11176.1
6	66533116	94382869	Muscle fat content QTL (3240)	6	71167076	71174902	MSTRG.11176.2
6	66533116	94382869	Ham weight QTL (3241)	6	71167065	71174902	MSTRG.11176.1
6	66533116	94382869	Ham weight QTL (3241)	6	71167076	71174902	MSTRG.11176.2
6	66533116	94382869	Loin muscle area QTL (3648)	6	71167065	71174902	MSTRG.11176.1
6	66533116	94382869	Loin muscle area QTL (3648)	6	71167076	71174902	MSTRG.11176.2
6	66533116	94382869	Backfat at tenth rib QTL (3242)	6	71167065	71174902	MSTRG.11176.1
6	66533116	94382869	Backfat at tenth rib QTL (3242)	6	71167076	71174902	MSTRG.11176.2
6	66533116	94382869	Backfat at last lumbar QTL (3243)	6	71167065	71174902	MSTRG.11176.1
6	66533116	94382869	Backfat at last lumbar QTL (3243)	6	71167076	71174902	MSTRG.11176.2
6	66533116	94382869	Backfat at last rib QTL (3194)	6	71167065	71174902	MSTRG.11176.1
6	66533116	94382869	Backfat at last rib QTL (3194)	6	71167076	71174902	MSTRG.11176.2
6	67065676	87614876	Meat color L* QTL (17556)	6	71167065	71174902	MSTRG.11176.1
6	67065676	87614876	Meat color L* QTL (17556)	6	71167076	71174902	MSTRG.11176.2
6	67188773	85846150	Body weight QTL (7552)	6	71167065	71174902	MSTRG.11176.1
6	67188773	85846150	Body weight QTL (7552)	6	71167076	71174902	MSTRG.11176.2
6	68258924	78889296	Backfat between 3rd and 4th last ribs QTL (121905)	6	71167065	71174902	MSTRG.11176.1
6	68258924	78889296	Backfat between 3rd and 4th last ribs QTL (121905)	6	71167076	71174902	MSTRG.11176.2
6	69115022	84045959	Teat number QTL (17563)	6	71167065	71174902	MSTRG.11176.1
6	69115022	84045959	Teat number QTL (17563)	6	71167076	71174902	MSTRG.11176.2
6	69569218	86291763	chew score QTL (5549)	6	71167065	71174902	MSTRG.11176.1
6	69569218	86291763	chew score QTL (5549)	6	71167076	71174902	MSTRG.11176.2
6	71019914	71715366	Loin muscle area QTL (5777)	6	71167065	71174902	MSTRG.11176.1
6	71019914	71715366	Loin muscle area QTL (5777)	6	71167076	71174902	MSTRG.11176.2
7	48748	120853004	Average backfat thickness QTL (3760)	7	115261126	115262034	MSTRG.12725.1
7	48748	120853004	Average daily gain QTL (3770)	7	115261126	115262034	MSTRG.12725.1
7	48748	120853004	Average daily gain QTL (3756)	7	115261126	115262034	MSTRG.12725.1
7	48748	120853004	Backfat at last rib QTL (3762)	7	115261126	115262034	MSTRG.12725.1
7	48748	120853004	Loin muscle depth QTL (3763)	7	115261126	115262034	MSTRG.12725.1
7	48748	120853004	Loin muscle area QTL (3765)	7	115261126	115262034	MSTRG.12725.1
7	48748	120853004	Average daily gain QTL (3766)	7	115261126	115262034	MSTRG.12725.1
7	48748	120853004	Average daily gain QTL (3767)	7	115261126	115262034	MSTRG.12725.1
7	48748	120853004	Lean meat percentage QTL (3769)	7	115261126	115262034	MSTRG.12725.1
7	4252710	132120394	Shoulder subcutaneous fat thickness QTL (5221)	7	115261126	115262034	MSTRG.12725.1
7	7434494	124300676	Loin muscle area QTL (38092)	7	115261126	115262034	MSTRG.12725.1
7	10748505	124300676	Loin fat percentage QTL (38055)	7	115261126	115262034	MSTRG.12725.1
7	10763543	117929721	Teat number QTL (5257)	7	115261126	115262034	MSTRG.12725.1
7	12337141	120698338	Backfat at last lumbar QTL (60)	7	115261126	115262034	MSTRG.12725.1
7	12528514	123207566	Body weight (end of test) QTL (5236)	7	115261126	115262034	MSTRG.12725.1
7	20130643	132120394	Shoulder subcutaneous fat thickness QTL (5220)	7	115261126	115262034	MSTRG.12725.1
7	23536897	120698338	Average backfat thickness QTL (59)	7	115261126	115262034	MSTRG.12725.1
7	24888146	124300676	Muscle moisture percentage QTL (38093)	7	115261126	115262034	MSTRG.12725.1
7	30781324	122982289	Backfat at last rib QTL (62)	7	115261126	115262034	MSTRG.12725.1
7	33110562	134238358	Ear erectness QTL (5648)	7	115261126	115262034	MSTRG.12725.1
7	43007205	132385084	Body weight (birth) QTL (5197)	7	115261126	115262034	MSTRG.12725.1
7	45053573	117744862	Lumbar vertebra number QTL (21308)	7	115261126	115262034	MSTRG.12725.1
7	50310118	120698338	Backfat at tenth rib QTL (61)	7	115261126	115262034	MSTRG.12725.1
7	52590529	133929206	Backfat weight QTL (7349)	7	115261126	115262034	MSTRG.12725.1
7	53160668	134575530	lean thickness between 3rd and 4th last ribs QTL (7360)	7	115261126	115262034	MSTRG.12725.1
7	64962096	120698338	Carcass length QTL (649)	7	115261126	115262034	MSTRG.12725.1
7	64962096	120698338	Belly percentage QTL (650)	7	115261126	115262034	MSTRG.12725.1
7	101176460	118398897	Number of white fibers QTL (356)	7	115261126	115262034	MSTRG.12725.1
7	101176460	118398897	Percentage type IIb fibers QTL (357)	7	115261126	115262034	MSTRG.12725.1
7	101176460	118398897	Diameter of type IIb muscle fibers QTL (358)	7	115261126	115262034	MSTRG.12725.1
7	101176460	118398897	R-value QTL (359)	7	115261126	115262034	MSTRG.12725.1
7	101176460	118398897	Average lactate QTL (360)	7	115261126	115262034	MSTRG.12725.1
7	101176460	118398897	Average glycolytic potential QTL (361)	7	115261126	115262034	MSTRG.12725.1
7	101176460	118398897	R-value / diameter of white fibers QTL (362)	7	115261126	115262034	MSTRG.12725.1
7	101176460	118398897	Lactate / diameter of white fibers QTL (363)	7	115261126	115262034	MSTRG.12725.1
7	101176460	118398897	Carcass weight (cold) QTL (63)	7	115261126	115262034	MSTRG.12725.1
7	101176460	120698338	Subcutanous fat area QTL (5988)	7	115261126	115262034	MSTRG.12725.1
7	101176460	128266828	Leaf fat weight QTL (3881)	7	115261126	115262034	MSTRG.12725.1
7	101176460	120698338	C3c concentration QTL (9624)	7	115261126	115262034	MSTRG.12725.1
7	101176460	120698338	Diameter of type I muscle fibers QTL (2812)	7	115261126	115262034	MSTRG.12725.1
7	102304856	118398897	Lean meat weight QTL (5500)	7	115261126	115262034	MSTRG.12725.1
7	103101452	121513304	Hind leg conformation QTL (126130)	7	115261126	115262034	MSTRG.12725.1
7	106839376	120698338	Backfat at last lumbar QTL (2946)	7	115261126	115262034	MSTRG.12725.1
7	106839376	120698338	Average backfat thickness QTL (2949)	7	115261126	115262034	MSTRG.12725.1
7	106839376	120698338	Ear area QTL (8889)	7	115261126	115262034	MSTRG.12725.1
7	106839376	120698338	Ear area QTL (8890)	7	115261126	115262034	MSTRG.12725.1
7	107293999	130259585	Potassium level QTL (15072)	7	115261126	115262034	MSTRG.12725.1
7	107293999	130259585	Cortisol level QTL (482)	7	115261126	115262034	MSTRG.12725.1
7	107293999	130259585	Cortisol level QTL (483)	7	115261126	115262034	MSTRG.12725.1
7	107293999	130259585	uterine horn length QTL (10618)	7	115261126	115262034	MSTRG.12725.1
7	110964904	116355960	Fat percentage in carcass QTL (65095)	7	115261126	115262034	MSTRG.12725.1
7	112604047	120698338	Shear force QTL (3259)	7	115261126	115262034	MSTRG.12725.1
7	112604047	120698338	tenderness score QTL (3260)	7	115261126	115262034	MSTRG.12725.1
7	112604047	120698338	tenderness score QTL (3261)	7	115261126	115262034	MSTRG.12725.1
7	112604047	120698338	45 min-24 h pH decline QTL (3262)	7	115261126	115262034	MSTRG.12725.1
7	112604047	118398897	Ham fat thickness QTL (3952)	7	115261126	115262034	MSTRG.12725.1
7	112604047	118398897	Lean meat percentage QTL (3953)	7	115261126	115262034	MSTRG.12725.1
7	113006080	116355960	Lean meat percentage QTL (65096)	7	115261126	115262034	MSTRG.12725.1
7	113486984	116225128	Fat weight (total) QTL (65097)	7	115261126	115262034	MSTRG.12725.1
9	88508	147173381	backfat above muscle dorsi QTL (5205)	9	123924372	123925078	MSTRG.13894.1
9	88508	147173381	backfat above muscle dorsi QTL (5205)	9	125866940	125870278	MSTRG.13909.1
9	88508	147173381	backfat above muscle dorsi QTL (5205)	9	106295200	106299897	MSTRG.13805.1
9	88508	139717105	backfat at mid-back QTL (5246)	9	123924372	123925078	MSTRG.13894.1
9	88508	139717105	backfat at mid-back QTL (5246)	9	125866940	125870278	MSTRG.13909.1
9	88508	139717105	backfat at mid-back QTL (5246)	9	106295200	106299897	MSTRG.13805.1
9	88508	124560160	backfat at mid-back QTL (5213)	9	123924372	123925078	MSTRG.13894.1
9	88508	124560160	backfat at mid-back QTL (5213)	9	106295200	106299897	MSTRG.13805.1
9	7523504	147506758	Muscle moisture percentage QTL (38097)	9	123924372	123925078	MSTRG.13894.1
9	7523504	147506758	Muscle moisture percentage QTL (38097)	9	125866940	125870278	MSTRG.13909.1
9	7523504	147506758	Muscle moisture percentage QTL (38097)	9	106295200	106299897	MSTRG.13805.1
9	7523504	147506758	Meat color L* QTL (38099)	9	123924372	123925078	MSTRG.13894.1
9	7523504	147506758	Meat color L* QTL (38099)	9	125866940	125870278	MSTRG.13909.1
9	7523504	147506758	Meat color L* QTL (38099)	9	106295200	106299897	MSTRG.13805.1
9	7523504	147506758	Meat color a* QTL (38098)	9	123924372	123925078	MSTRG.13894.1
9	7523504	147506758	Meat color a* QTL (38098)	9	125866940	125870278	MSTRG.13909.1
9	7523504	147506758	Meat color a* QTL (38098)	9	106295200	106299897	MSTRG.13805.1
9	15638023	137469520	Leaf fat weight QTL (21262)	9	123924372	123925078	MSTRG.13894.1
9	15638023	137469520	Leaf fat weight QTL (21262)	9	125866940	125870278	MSTRG.13909.1
9	15638023	137469520	Leaf fat weight QTL (21262)	9	106295200	106299897	MSTRG.13805.1
9	23144816	129142103	pH 40 minutes post mortem (ham) QTL (4000)	9	123924372	123925078	MSTRG.13894.1
9	23144816	129142103	pH 40 minutes post mortem (ham) QTL (4000)	9	125866940	125870278	MSTRG.13909.1
9	23144816	129142103	pH 40 minutes post mortem (ham) QTL (4000)	9	106295200	106299897	MSTRG.13805.1
9	23144816	153670197	Melanoma susceptibility QTL (7580)	9	123924372	123925078	MSTRG.13894.1
9	23144816	153670197	Melanoma susceptibility QTL (7580)	9	125866940	125870278	MSTRG.13909.1
9	23144816	153670197	Melanoma susceptibility QTL (7580)	9	106295200	106299897	MSTRG.13805.1
9	31471319	108424985	Intramuscular fat content QTL (125483)	9	106295200	106299897	MSTRG.13805.1
9	39568811	138751051	Corpus luteum number QTL (517)	9	123924372	123925078	MSTRG.13894.1
9	39568811	138751051	Corpus luteum number QTL (517)	9	125866940	125870278	MSTRG.13909.1
9	39568811	138751051	Corpus luteum number QTL (517)	9	106295200	106299897	MSTRG.13805.1
9	39568811	143559357	Backfat at first rib QTL (21261)	9	123924372	123925078	MSTRG.13894.1
9	39568811	143559357	Backfat at first rib QTL (21261)	9	125866940	125870278	MSTRG.13909.1
9	39568811	143559357	Backfat at first rib QTL (21261)	9	106295200	106299897	MSTRG.13805.1
9	40935645	144549282	Average backfat thickness QTL (21258)	9	123924372	123925078	MSTRG.13894.1
9	40935645	144549282	Average backfat thickness QTL (21258)	9	125866940	125870278	MSTRG.13909.1
9	40935645	144549282	Average backfat thickness QTL (21258)	9	106295200	106299897	MSTRG.13805.1
9	45282513	109605017	Side fat thickness QTL (5192)	9	106295200	106299897	MSTRG.13805.1
9	45282513	109605017	Loin muscle area QTL (5178)	9	106295200	106299897	MSTRG.13805.1
9	45282513	109605017	Shoulder weight QTL (5168)	9	106295200	106299897	MSTRG.13805.1
9	45282513	109605017	Shoulder weight QTL (5179)	9	106295200	106299897	MSTRG.13805.1
9	45282513	109605017	External fat on loin QTL (5189)	9	106295200	106299897	MSTRG.13805.1
9	45282513	128983346	Off-Flavor Score QTL (3812)	9	123924372	123925078	MSTRG.13894.1
9	45282513	128983346	Off-Flavor Score QTL (3812)	9	125866940	125870278	MSTRG.13909.1
9	45282513	128983346	Off-Flavor Score QTL (3812)	9	106295200	106299897	MSTRG.13805.1
9	45282513	109605017	External fat on ham QTL (5190)	9	106295200	106299897	MSTRG.13805.1
9	45282513	109605017	Average daily gain QTL (5196)	9	106295200	106299897	MSTRG.13805.1
9	45282513	139744874	Drip loss QTL (3806)	9	123924372	123925078	MSTRG.13894.1
9	45282513	139744874	Drip loss QTL (3806)	9	125866940	125870278	MSTRG.13909.1
9	45282513	139744874	Drip loss QTL (3806)	9	106295200	106299897	MSTRG.13805.1
9	45282513	139744874	Meat color-L QTL (3807)	9	123924372	123925078	MSTRG.13894.1
9	45282513	139744874	Meat color-L QTL (3807)	9	125866940	125870278	MSTRG.13909.1
9	45282513	139744874	Meat color-L QTL (3807)	9	106295200	106299897	MSTRG.13805.1
9	45282513	139744874	Meat color-L QTL (3817)	9	123924372	123925078	MSTRG.13894.1
9	45282513	139744874	Meat color-L QTL (3817)	9	125866940	125870278	MSTRG.13909.1
9	45282513	139744874	Meat color-L QTL (3817)	9	106295200	106299897	MSTRG.13805.1
9	52235142	130913986	Shoulder weight QTL (392)	9	123924372	123925078	MSTRG.13894.1
9	52235142	130913986	Shoulder weight QTL (392)	9	125866940	125870278	MSTRG.13909.1
9	52235142	130913986	Shoulder weight QTL (392)	9	106295200	106299897	MSTRG.13805.1
9	53311036	128983346	CO2 partial pressure QTL (6326)	9	123924372	123925078	MSTRG.13894.1
9	53311036	128983346	CO2 partial pressure QTL (6326)	9	125866940	125870278	MSTRG.13909.1
9	53311036	128983346	CO2 partial pressure QTL (6326)	9	106295200	106299897	MSTRG.13805.1
9	56664370	126320226	Loin muscle area QTL (5710)	9	123924372	123925078	MSTRG.13894.1
9	56664370	126320226	Loin muscle area QTL (5710)	9	125866940	125870278	MSTRG.13909.1
9	56664370	126320226	Loin muscle area QTL (5710)	9	106295200	106299897	MSTRG.13805.1
9	56664370	126320226	Haptoglobin concentration QTL (9646)	9	123924372	123925078	MSTRG.13894.1
9	56664370	126320226	Haptoglobin concentration QTL (9646)	9	125866940	125870278	MSTRG.13909.1
9	56664370	126320226	Haptoglobin concentration QTL (9646)	9	106295200	106299897	MSTRG.13805.1
9	56664370	126320226	Diameter of type I muscle fibers QTL (2813)	9	123924372	123925078	MSTRG.13894.1
9	56664370	126320226	Diameter of type I muscle fibers QTL (2813)	9	125866940	125870278	MSTRG.13909.1
9	56664370	126320226	Diameter of type I muscle fibers QTL (2813)	9	106295200	106299897	MSTRG.13805.1
9	63050049	123462124	Backfat at tenth rib QTL (3208)	9	106295200	106299897	MSTRG.13805.1
9	65059079	126320226	Ear erectness QTL (5649)	9	123924372	123925078	MSTRG.13894.1
9	65059079	126320226	Ear erectness QTL (5649)	9	125866940	125870278	MSTRG.13909.1
9	65059079	126320226	Ear erectness QTL (5649)	9	106295200	106299897	MSTRG.13805.1
9	66763557	141668522	Body weight (3 weeks) QTL (21260)	9	123924372	123925078	MSTRG.13894.1
9	66763557	141668522	Body weight (3 weeks) QTL (21260)	9	125866940	125870278	MSTRG.13909.1
9	66763557	141668522	Body weight (3 weeks) QTL (21260)	9	106295200	106299897	MSTRG.13805.1
9	71832311	119109362	Neck weight QTL (5143)	9	106295200	106299897	MSTRG.13805.1
9	71832311	118712399	External fat on ham QTL (5150)	9	106295200	106299897	MSTRG.13805.1
9	72981639	126320226	Immunoglobulin G level QTL (21337)	9	123924372	123925078	MSTRG.13894.1
9	72981639	126320226	Immunoglobulin G level QTL (21337)	9	125866940	125870278	MSTRG.13909.1
9	72981639	126320226	Immunoglobulin G level QTL (21337)	9	106295200	106299897	MSTRG.13805.1
9	74024794	140670466	Abdominal fat weight QTL (21259)	9	123924372	123925078	MSTRG.13894.1
9	74024794	140670466	Abdominal fat weight QTL (21259)	9	125866940	125870278	MSTRG.13909.1
9	74024794	140670466	Abdominal fat weight QTL (21259)	9	106295200	106299897	MSTRG.13805.1
9	77691779	129393898	Carcass length QTL (3887)	9	123924372	123925078	MSTRG.13894.1
9	77691779	129393898	Carcass length QTL (3887)	9	125866940	125870278	MSTRG.13909.1
9	77691779	129393898	Carcass length QTL (3887)	9	106295200	106299897	MSTRG.13805.1
9	77778360	125340885	Average daily gain QTL (5163)	9	123924372	123925078	MSTRG.13894.1
9	77778360	125340885	Average daily gain QTL (5163)	9	106295200	106299897	MSTRG.13805.1
9	99846341	126482554	Protein accretion rate QTL (5154)	9	123924372	123925078	MSTRG.13894.1
9	99846341	126482554	Protein accretion rate QTL (5154)	9	125866940	125870278	MSTRG.13909.1
9	99846341	126482554	Protein accretion rate QTL (5154)	9	106295200	106299897	MSTRG.13805.1
9	100753612	110490081	Shoulder external fat weight QTL (5151)	9	106295200	106299897	MSTRG.13805.1
9	121006106	129242149	Linoleic acid content QTL (15851)	9	123924372	123925078	MSTRG.13894.1
9	121006106	129242149	Linoleic acid content QTL (15851)	9	125866940	125870278	MSTRG.13909.1
9	121014874	127057363	Shoulder weight QTL (23172)	9	123924372	123925078	MSTRG.13894.1
9	121014874	127057363	Shoulder weight QTL (23172)	9	125866940	125870278	MSTRG.13909.1
9	123462124	128983346	CD4-positive leukocyte percentage QTL (17848)	9	123924372	123925078	MSTRG.13894.1
9	123462124	128983346	CD4-positive leukocyte percentage QTL (17848)	9	125866940	125870278	MSTRG.13909.1
9	123462124	142664837	Carcass temperature (45 minutes post-mortem) QTL (3310)	9	123924372	123925078	MSTRG.13894.1
9	123462124	142664837	Carcass temperature (45 minutes post-mortem) QTL (3310)	9	125866940	125870278	MSTRG.13909.1
9	123462124	142664837	Meat color-b QTL (3275)	9	123924372	123925078	MSTRG.13894.1
9	123462124	142664837	Meat color-b QTL (3275)	9	125866940	125870278	MSTRG.13909.1
