# Supplementary material for: Transcriptome Analysis Reveals Long Intergenic Non-Coding RNAs Contributed to Intramuscular Fat Content Differences between Yorkshire and Wei Pigs
Source: Int J Mol Sci. 2020 Mar 3;21(5):1732. doi: 10.3390/ijms21051732 (PMC7084294; doi:10.3390/ijms21051732)
Supplement: Supplementary file 1 [file ijms-21-01732-s001.zip › Supplementary Materials/TableS2ú║Gene ontology and pathway analysis of PTGs of DELs.xlsx]

## Sheet: sheet1
Table S2: Gene ontology and pathway analysis of PTGs of DELs
Category	Term	Count	%	PValue	Genes	List Total	Pop Hits	Pop Total	Fold Enrichment	Bonferroni	Benjamini	FDR
GOTERM_BP_DIRECT	GO:0033141~positive regulation of peptidyl-serine phosphorylation of STAT protein	15	0.505051	1.87e-08	ENSG00000137080, ENSG00000111537, ENSG00000236637, ENSG00000120235, ENSG00000197919, ENSG00000233816, ENSG00000147873, ENSG00000188379, ENSG00000177047, ENSG00000186803, ENSG00000214042, ENSG00000147885, ENSG00000228083, ENSG00000234829, ENSG00000120242	2555	19	16792	5.18859	0.000106	0.000106	3.61e-05
GOTERM_BP_DIRECT	GO:0002323~natural killer cell activation involved in immune response	15	0.505051	1.87e-08	ENSG00000137080, ENSG00000122223, ENSG00000236637, ENSG00000120235, ENSG00000197919, ENSG00000233816, ENSG00000147873, ENSG00000188379, ENSG00000177047, ENSG00000186803, ENSG00000214042, ENSG00000147885, ENSG00000228083, ENSG00000234829, ENSG00000120242	2555	19	16792	5.18859	0.000106	0.000106	3.61e-05
GOTERM_BP_DIRECT	GO:0002286~T cell activation involved in immune response	15	0.505051	3.26e-07	ENSG00000128829, ENSG00000137080, ENSG00000236637, ENSG00000120235, ENSG00000197919, ENSG00000233816, ENSG00000147873, ENSG00000188379, ENSG00000177047, ENSG00000186803, ENSG00000214042, ENSG00000147885, ENSG00000228083, ENSG00000234829, ENSG00000120242	2555	22	16792	4.48105	0.00184926	0.000925	0.000629
GOTERM_BP_DIRECT	GO:0033539~fatty acid beta-oxidation using acyl-CoA dehydrogenase	13	0.43771	1.13e-06	ENSG00000111271, ENSG00000140374, ENSG00000072778, ENSG00000171503, ENSG00000087008, ENSG00000153093, ENSG00000196177, ENSG00000117054, ENSG00000105607, ENSG00000177646, ENSG00000168306, ENSG00000122971, ENSG00000240303	2555	18	16792	4.7466	0.00639055	0.00213474	0.00217887
GOTERM_BP_DIRECT	GO:0045596~negative regulation of cell differentiation	23	0.774411	1.63e-06	ENSG00000116726, ENSG00000204479, ENSG00000204478, ENSG00000116721, ENSG00000232423, ENSG00000204510, ENSG00000204501, ENSG00000136603, ENSG00000270601, ENSG00000182330, ENSG00000243073, ENSG00000204505, ENSG00000239810, ENSG00000187545, ENSG00000204480, ENSG00000274764, ENSG00000204481, ENSG00000120952, ENSG00000279804, ENSG00000229571, ENSG00000184058, ENSG00000280267, ENSG00000198719	2555	51	16792	2.96394	0.00918492	0.00230418	0.003136
GOTERM_BP_DIRECT	GO:0008284~positive regulation of cell proliferation	108	3.63636	5.01e-06	ENSG00000138448, ENSG00000150630, ENSG00000064393, ENSG00000232423, ENSG00000174808, ENSG00000166333, ENSG00000270601, ENSG00000149269, ENSG00000134419, ENSG00000160679, ENSG00000120952, ENSG00000198791, ENSG00000151577, ENSG00000166148, ENSG00000189171, ENSG00000197019, ENSG00000166900, ENSG00000254087, ENSG00000177076, ENSG00000170889, ENSG00000204480, ENSG00000204481, ENSG00000117586, ENSG0000…	2555	466	16792	1.52317	0.0280135	0.00566656	0.00965622
GOTERM_BP_DIRECT	GO:0060338~regulation of type I interferon-mediated signaling pathway	15	0.505051	5.38e-06	ENSG00000137080, ENSG00000142166, ENSG00000236637, ENSG00000120235, ENSG00000170581, ENSG00000197919, ENSG00000233816, ENSG00000147873, ENSG00000188379, ENSG00000186803, ENSG00000214042, ENSG00000147885, ENSG00000228083, ENSG00000234829, ENSG00000120242	2555	26	16792	3.79166	0.0300749	0.00507648	0.0103777
GOTERM_BP_DIRECT	GO:0043330~response to exogenous dsRNA	17	0.572391	1.11e-05	ENSG00000137080, ENSG00000126456, ENSG00000164342, ENSG00000236637, ENSG00000120235, ENSG00000197919, ENSG00000233816, ENSG00000147873, ENSG00000188379, ENSG00000186803, ENSG00000177047, ENSG00000104312, ENSG00000214042, ENSG00000147885, ENSG00000228083, ENSG00000234829, ENSG00000120242	2555	34	16792	3.28611	0.0610417	0.00895739	0.0214038
GOTERM_BP_DIRECT	GO:0006635~fatty acid beta-oxidation	19	0.639731	3.42e-05	ENSG00000111271, ENSG00000112357, ENSG00000104823, ENSG00000198721, ENSG00000205560, ENSG00000112033, ENSG00000072778, ENSG00000169169, ENSG00000153093, ENSG00000148090, ENSG00000164039, ENSG00000117054, ENSG00000121310, ENSG00000168306, ENSG00000101986, ENSG00000122971, ENSG00000104325, ENSG00000240303, ENSG00000110090	2555	44	16792	2.838	0.176474	0.0239779	0.0659664
GOTERM_BP_DIRECT	GO:0043066~negative regulation of apoptotic process	101	3.40067	6.53e-05	ENSG00000172766, ENSG00000232423, ENSG00000174808, ENSG00000076248, ENSG00000270601, ENSG00000167986, ENSG00000167772, ENSG00000147437, ENSG00000120952, ENSG00000275700, ENSG00000154764, ENSG00000137331, ENSG00000175104, ENSG00000074842, ENSG00000137834, ENSG00000103423, ENSG00000011422, ENSG00000204480, ENSG00000204481, ENSG00000134899, ENSG00000111276, ENSG00000213024, ENSG00000116726, ENSG0000…	2555	455	16792	1.45889	0.309486	0.0403115	0.125779
GOTERM_BP_DIRECT	GO:0042100~B cell proliferation	15	0.505051	0.000107	ENSG00000137080, ENSG00000105369, ENSG00000236637, ENSG00000120235, ENSG00000197919, ENSG00000233816, ENSG00000147873, ENSG00000188379, ENSG00000177047, ENSG00000186803, ENSG00000214042, ENSG00000147885, ENSG00000228083, ENSG00000234829, ENSG00000120242	2555	32	16792	3.08072	0.453574	0.0586457	0.205189
GOTERM_BP_DIRECT	GO:0006099~tricarboxylic acid cycle	14	0.47138	0.000139	ENSG00000105953, ENSG00000112992, ENSG00000138413, ENSG00000067829, ENSG00000062485, ENSG00000073578, ENSG00000168291, ENSG00000182054, ENSG00000101365, ENSG00000014641, ENSG00000091140, ENSG00000131828, ENSG00000119689, ENSG00000100412	2555	29	16792	3.17279	0.54493	0.0690718	0.267219
GOTERM_BP_DIRECT	GO:0006413~translational initiation	38	1.27946	0.000254	ENSG00000184110, ENSG00000107581, ENSG00000075151, ENSG00000105193, ENSG00000138326, ENSG00000148303, ENSG00000147677, ENSG00000063177, ENSG00000163412, ENSG00000109475, ENSG00000158417, ENSG00000182774, ENSG00000172239, ENSG00000103707, ENSG00000108298, ENSG00000134419, ENSG00000115268, ENSG00000070785, ENSG00000114867, ENSG00000121022, ENSG00000231500, ENSG00000083845, ENSG00000205609, ENSG0000…	2555	137	16792	1.82295	0.76343	0.113191	0.488721
GOTERM_BP_DIRECT	GO:0010628~positive regulation of gene expression	62	2.08754	0.000344	ENSG00000188313, ENSG00000181929, ENSG00000168961, ENSG00000128602, ENSG00000112062, ENSG00000169032, ENSG00000164107, ENSG00000116044, ENSG00000120341, ENSG00000185359, ENSG00000117139, ENSG00000164342, ENSG00000012822, ENSG00000125686, ENSG00000134259, ENSG00000130558, ENSG00000149273, ENSG00000138668, ENSG00000143632, ENSG00000100644, ENSG00000007372, ENSG00000102974, ENSG00000148053, ENSG0000…	2555	262	16792	1.55526	0.858069	0.139452	0.66136
GOTERM_BP_DIRECT	GO:0006959~humoral immune response	20	0.673401	0.000507	ENSG00000137080, ENSG00000111537, ENSG00000056972, ENSG00000236637, ENSG00000112799, ENSG00000120235, ENSG00000109743, ENSG00000233816, ENSG00000197919, ENSG00000112149, ENSG00000147873, ENSG00000188379, ENSG00000186803, ENSG00000177047, ENSG00000214042, ENSG00000136244, ENSG00000147885, ENSG00000228083, ENSG00000120242, ENSG00000234829	2555	57	16792	2.30604	0.943681	0.185744	0.972933
GOTERM_BP_DIRECT	GO:0051298~centrosome duplication	10	0.3367	0.000927	ENSG00000126216, ENSG00000103995, ENSG00000104728, ENSG00000139618, ENSG00000175216, ENSG00000072864, ENSG00000156876, ENSG00000128159, ENSG00000077254, ENSG00000123473	2555	19	16792	3.45906	0.994827	0.295987	1.77327
GOTERM_BP_DIRECT	GO:0055088~lipid homeostasis	15	0.505051	0.00119717	ENSG00000111271, ENSG00000140374, ENSG00000105698, ENSG00000006757, ENSG00000072778, ENSG00000185950, ENSG00000087008, ENSG00000153093, ENSG00000196177, ENSG00000117054, ENSG00000105607, ENSG00000177646, ENSG00000168306, ENSG00000122971, ENSG00000240303	2555	39	16792	2.52777	0.998883	0.3461	2.28352
GOTERM_BP_DIRECT	GO:0030183~B cell differentiation	21	0.707071	0.00142035	ENSG00000137080, ENSG00000188763, ENSG00000197943, ENSG00000105369, ENSG00000182885, ENSG00000236637, ENSG00000120235, ENSG00000233816, ENSG00000108840, ENSG00000197919, ENSG00000147873, ENSG00000188379, ENSG00000172845, ENSG00000186803, ENSG00000177047, ENSG00000095002, ENSG00000214042, ENSG00000147885, ENSG00000228083, ENSG00000234829, ENSG00000120242	2555	66	16792	2.09116	0.999686	0.377741	2.70371
GOTERM_BP_DIRECT	GO:0006810~transport	75	2.52525	0.0014395	ENSG00000108406, ENSG00000135917, ENSG00000151729, ENSG00000198420, ENSG00000165474, ENSG00000023839, ENSG00000103222, ENSG00000239857, ENSG00000135740, ENSG00000171365, ENSG00000100003, ENSG00000144635, ENSG00000147434, ENSG00000204116, ENSG00000075142, ENSG00000016602, ENSG00000125454, ENSG00000173905, ENSG00000177542, ENSG00000187730, ENSG00000124120, ENSG00000099957, ENSG00000074621, ENSG0000…	2555	348	16792	1.41642	0.999718	0.364974	2.73968
GOTERM_BP_DIRECT	GO:0043161~proteasome-mediated ubiquitin-dependent protein catabolic process	48	1.61616	0.00174951	ENSG00000131467, ENSG00000186187, ENSG00000119318, ENSG00000072401, ENSG00000154277, ENSG00000068903, ENSG00000145860, ENSG00000064726, ENSG00000167986, ENSG00000130177, ENSG00000170312, ENSG00000156970, ENSG00000063978, ENSG00000125826, ENSG00000215114, ENSG00000197111, ENSG00000088833, ENSG00000177238, ENSG00000011275, ENSG00000265491, ENSG00000159069, ENSG00000087191, ENSG00000116044, ENSG0000…	2555	203	16792	1.55402	0.999952	0.407211	3.32032
GOTERM_BP_DIRECT	GO:0006102~isocitrate metabolic process	5	0.16835	0.00234592	ENSG00000138413, ENSG00000101365, ENSG00000067829, ENSG00000182054, ENSG00000100412	2555	5	16792	6.57221	0.999998	0.486404	4.42812
GOTERM_BP_DIRECT	GO:0034599~cellular response to oxidative stress	20	0.673401	0.00240471	ENSG00000116044, ENSG00000271303, ENSG00000233276, ENSG00000244405, ENSG00000115317, ENSG00000165474, ENSG00000137449, ENSG00000138035, ENSG00000068903, ENSG00000181195, ENSG00000100348, ENSG00000082641, ENSG00000064545, ENSG00000110911, ENSG00000204193, ENSG00000204388, ENSG00000204389, ENSG00000196365, ENSG00000101544, ENSG00000180228	2555	64	16792	2.05382	0.999999	0.478222	4.53668
GOTERM_BP_DIRECT	GO:0006103~2-oxoglutarate metabolic process	9	0.30303	0.00295879	ENSG00000112964, ENSG00000105953, ENSG00000138413, ENSG00000101365, ENSG00000091140, ENSG00000182054, ENSG00000134056, ENSG00000180902, ENSG00000109576	2555	18	16792	3.28611	1	0.534307	5.55396
GOTERM_BP_DIRECT	GO:0000184~nuclear-transcribed mRNA catabolic process, nonsense-mediated decay	31	1.04377	0.00298147	ENSG00000103342, ENSG00000105193, ENSG00000138326, ENSG00000148303, ENSG00000114503, ENSG00000063177, ENSG00000109475, ENSG00000182774, ENSG00000108298, ENSG00000105568, ENSG00000115268, ENSG00000134419, ENSG00000134030, ENSG00000114867, ENSG00000231500, ENSG00000083845, ENSG00000112306, ENSG00000198034, ENSG00000188846, ENSG00000089009, ENSG00000198918, ENSG00000147604, ENSG00000140694, ENSG0000…	2555	119	16792	1.71209	1	0.521269	5.5954
GOTERM_BP_DIRECT	GO:0006614~SRP-dependent cotranslational protein targeting to membrane	26	0.875421	0.00298974	ENSG00000105193, ENSG00000148303, ENSG00000138326, ENSG00000063177, ENSG00000109475, ENSG00000182774, ENSG00000108298, ENSG00000115268, ENSG00000134419, ENSG00000083845, ENSG00000231500, ENSG00000112306, ENSG00000198034, ENSG00000188846, ENSG00000089009, ENSG00000198918, ENSG00000147604, ENSG00000182934, ENSG00000168028, ENSG00000114850, ENSG00000170889, ENSG00000182899, ENSG00000161970, ENSG0000…	2555	94	16792	1.81785	1	0.507314	5.61048
GOTERM_BP_DIRECT	GO:0006096~glycolytic process	13	0.43771	0.00311138	ENSG00000226784, ENSG00000105953, ENSG00000156515, ENSG00000172331, ENSG00000074800, ENSG00000102144, ENSG00000123836, ENSG00000171314, ENSG00000108515, ENSG00000106633, ENSG00000159399, ENSG00000136872, ENSG00000152556	2555	34	16792	2.5129	1	0.507006	5.83231
GOTERM_BP_DIRECT	GO:0000209~protein polyubiquitination	43	1.44781	0.00390512	ENSG00000131467, ENSG00000186187, ENSG00000108854, ENSG00000154359, ENSG00000072401, ENSG00000103264, ENSG00000153827, ENSG00000145860, ENSG00000177479, ENSG00000166233, ENSG00000013561, ENSG00000125826, ENSG00000265491, ENSG00000167196, ENSG00000165338, ENSG00000087191, ENSG00000198919, ENSG00000009335, ENSG00000103035, ENSG00000036257, ENSG00000159352, ENSG00000110107, ENSG00000134758, ENSG0000…	2555	184	16792	1.5359	1	0.574243	7.26771
GOTERM_BP_DIRECT	GO:0000086~G2/M transition of mitotic cell cycle	34	1.14478	0.00414501	ENSG00000138107, ENSG00000160014, ENSG00000137100, ENSG00000119397, ENSG00000134057, ENSG00000183580, ENSG00000204843, ENSG00000170312, ENSG00000089685, ENSG00000120539, ENSG00000105568, ENSG00000175203, ENSG00000198089, ENSG00000188229, ENSG00000127824, ENSG00000108100, ENSG00000078674, ENSG00000143933, ENSG00000183765, ENSG00000058091, ENSG00000106477, ENSG00000139350, ENSG00000077157, ENSG0000…	2555	137	16792	1.63106	1	0.582252	7.69742
GOTERM_BP_DIRECT	GO:0007628~adult walking behavior	12	0.40404	0.00436943	ENSG00000152977, ENSG00000171316, ENSG00000145888, ENSG00000149295, ENSG00000115317, ENSG00000141458, ENSG00000064393, ENSG00000064218, ENSG00000154277, ENSG00000164830, ENSG00000040531, ENSG00000184144	2555	31	16792	2.54408	1	0.588264	8.09771
GOTERM_BP_DIRECT	GO:0019083~viral transcription	29	0.976431	0.00456423	ENSG00000105193, ENSG00000148303, ENSG00000138326, ENSG00000063177, ENSG00000058804, ENSG00000109475, ENSG00000182774, ENSG00000108298, ENSG00000115268, ENSG00000134419, ENSG00000231500, ENSG00000083845, ENSG00000112306, ENSG00000198034, ENSG00000120253, ENSG00000188846, ENSG00000089009, ENSG00000198918, ENSG00000147604, ENSG00000075188, ENSG00000168028, ENSG00000170889, ENSG00000182899, ENSG0000…	2555	112	16792	1.70173	1	0.591417	8.44385
GOTERM_BP_DIRECT	GO:0048678~response to axon injury	11	0.37037	0.00456725	ENSG00000170312, ENSG00000100348, ENSG00000254087, ENSG00000189058, ENSG00000149295, ENSG00000118520, ENSG00000142168, ENSG00000249437, ENSG00000204472, ENSG00000140538, ENSG00000100097	2555	27	16792	2.67757	1	0.579284	8.44919
GOTERM_BP_DIRECT	GO:0006888~ER to Golgi vesicle-mediated transport	38	1.27946	0.0051772	ENSG00000151150, ENSG00000054116, ENSG00000137100, ENSG00000138073, ENSG00000103227, ENSG00000185825, ENSG00000184743, ENSG00000104388, ENSG00000163235, ENSG00000101981, ENSG00000242247, ENSG00000204843, ENSG00000029534, ENSG00000164597, ENSG00000086827, ENSG00000175203, ENSG00000143771, ENSG00000107651, ENSG00000168434, ENSG00000114745, ENSG00000153339, ENSG00000264364, ENSG00000145362, ENSG0000…	2555	160	16792	1.5609	1	0.613281	9.52494
GOTERM_BP_DIRECT	GO:0007062~sister chromatid cohesion	27	0.909091	0.00534726	ENSG00000147099, ENSG00000141446, ENSG00000117724, ENSG00000182628, ENSG00000151725, ENSG00000120334, ENSG00000089685, ENSG00000156970, ENSG00000086827, ENSG00000115163, ENSG00000090273, ENSG00000244588, ENSG00000120253, ENSG00000108055, ENSG00000072864, ENSG00000075188, ENSG00000080986, ENSG00000101972, ENSG00000186298, ENSG00000260238, ENSG00000112941, ENSG00000134690, ENSG00000108384, ENSG0000…	2555	103	16792	1.72281	1	0.613522	9.82271
GOTERM_BP_DIRECT	GO:0006412~translation	55	1.85185	0.00540522	ENSG00000151729, ENSG00000120333, ENSG00000148303, ENSG00000063177, ENSG00000144029, ENSG00000182774, ENSG00000108298, ENSG00000134419, ENSG00000107864, ENSG00000083845, ENSG00000125454, ENSG00000204574, ENSG00000177542, ENSG00000198918, ENSG00000162461, ENSG00000215472, ENSG00000132740, ENSG00000178537, ENSG00000132394, ENSG00000170889, ENSG00000158042, ENSG00000161970, ENSG00000149273, ENSG0000…	2555	253	16792	1.42874	1	0.606192	9.92401
GOTERM_BP_DIRECT	GO:0042493~response to drug	64	2.15488	0.00569323	ENSG00000100823, ENSG00000117724, ENSG00000151726, ENSG00000150630, ENSG00000164761, ENSG00000103222, ENSG00000163235, ENSG00000121769, ENSG00000182866, ENSG00000185920, ENSG00000164104, ENSG00000115457, ENSG00000112972, ENSG00000133027, ENSG00000151577, ENSG00000006071, ENSG00000141458, ENSG00000154767, ENSG00000254087, ENSG00000100348, ENSG00000119630, ENSG00000112941, ENSG00000162992, ENSG0000…	2555	304	16792	1.38362	1	0.614346	10.4257
GOTERM_BP_DIRECT	GO:0008360~regulation of cell shape	34	1.14478	0.00588989	ENSG00000162493, ENSG00000105894, ENSG00000119729, ENSG00000164741, ENSG00000112715, ENSG00000197622, ENSG00000135046, ENSG00000099260, ENSG00000138771, ENSG00000167657, ENSG00000135424, ENSG00000136244, ENSG00000099864, ENSG00000133026, ENSG00000144791, ENSG00000189171, ENSG00000128578, ENSG00000151491, ENSG00000198121, ENSG00000188277, ENSG00000000938, ENSG00000082397, ENSG00000105357, ENSG0000…	2555	140	16792	1.59611	1	0.616209	10.7667
GOTERM_BP_DIRECT	GO:0019221~cytokine-mediated signaling pathway	32	1.07744	0.00701029	ENSG00000188263, ENSG00000006210, ENSG00000182492, ENSG00000188379, ENSG00000124882, ENSG00000106819, ENSG00000186803, ENSG00000177047, ENSG00000172936, ENSG00000214042, ENSG00000189108, ENSG00000136244, ENSG00000147885, ENSG00000228083, ENSG00000234829, ENSG00000120242, ENSG00000172061, ENSG00000198223, ENSG00000137080, ENSG00000186907, ENSG00000160712, ENSG00000102007, ENSG00000112964, ENSG0000…	2555	131	16792	1.60543	1	0.670042	12.6862
GOTERM_BP_DIRECT	GO:0007569~cell aging	10	0.3367	0.00868466	ENSG00000170312, ENSG00000103423, ENSG00000240972, ENSG00000070444, ENSG00000139618, ENSG00000142168, ENSG00000188783, ENSG00000166333, ENSG00000213024, ENSG00000165392	2555	25	16792	2.62888	1	0.737531	15.482
GOTERM_BP_DIRECT	GO:0006468~protein phosphorylation	89	2.99663	0.00977555	ENSG00000141639, ENSG00000183496, ENSG00000154310, ENSG00000114670, ENSG00000177453, ENSG00000181929, ENSG00000105173, ENSG00000154358, ENSG00000064393, ENSG00000197045, ENSG00000166333, ENSG00000149269, ENSG00000161011, ENSG00000185974, ENSG00000141503, ENSG00000124784, ENSG00000136021, ENSG00000155111, ENSG00000182866, ENSG00000156970, ENSG00000173137, ENSG00000117266, ENSG00000058404, ENSG0000…	2555	456	16792	1.28273	1	0.769343	17.2576
GOTERM_BP_DIRECT	GO:2000772~regulation of cellular senescence	6	0.20202	0.0104573	ENSG00000168556, ENSG00000133794, ENSG00000071246, ENSG00000074590, ENSG00000198839, ENSG00000138035	2555	10	16792	3.94333	1	0.783336	18.3492
GOTERM_BP_DIRECT	GO:0009966~regulation of signal transduction	11	0.37037	0.0105667	ENSG00000089685, ENSG00000140564, ENSG00000249437, ENSG00000231989, ENSG00000170027, ENSG00000149970, ENSG00000213024, ENSG00000137409, ENSG00000241186, ENSG00000184203, ENSG00000170558	2555	30	16792	2.40981	1	0.778395	18.5231
GOTERM_BP_DIRECT	GO:0007409~axonogenesis	25	0.841751	0.0106904	ENSG00000185985, ENSG00000174482, ENSG00000151150, ENSG00000144619, ENSG00000197956, ENSG00000154764, ENSG00000162631, ENSG00000117600, ENSG00000166313, ENSG00000149269, ENSG00000187094, ENSG00000184144, ENSG00000021574, ENSG00000173786, ENSG00000149295, ENSG00000181754, ENSG00000166197, ENSG00000075891, ENSG00000183908, ENSG00000188783, ENSG00000105649, ENSG00000116641, ENSG00000132932, ENSG0000…	2555	98	16792	1.67658	1	0.774044	18.7194
GOTERM_BP_DIRECT	GO:0030335~positive regulation of cell migration	41	1.38047	0.0111245	ENSG00000165731, ENSG00000169071, ENSG00000138448, ENSG00000112715, ENSG00000185950, ENSG00000166333, ENSG00000241186, ENSG00000149269, ENSG00000140538, ENSG00000173156, ENSG00000167657, ENSG00000204472, ENSG00000140443, ENSG00000180921, ENSG00000114209, ENSG00000153993, ENSG00000085719, ENSG00000172061, ENSG00000103811, ENSG00000185033, ENSG00000137575, ENSG00000149781, ENSG00000000938, ENSG0000…	2555	184	16792	1.46446	1	0.779375	19.4044
GOTERM_BP_DIRECT	GO:0045944~positive regulation of transcription from RNA polymerase II promoter	176	5.92593	0.011256	ENSG00000171316, ENSG00000119729, ENSG00000169946, ENSG00000188313, ENSG00000164330, ENSG00000108064, ENSG00000089250, ENSG00000064393, ENSG00000196419, ENSG00000181418, ENSG00000114166, ENSG00000126778, ENSG00000008441, ENSG00000177311, ENSG00000170485, ENSG00000167074, ENSG00000113387, ENSG00000113580, ENSG00000112062, ENSG00000101057, ENSG00000141905, ENSG00000198791, ENSG00000151577, ENSG0000…	2555	981	16792	1.17911	1	0.775458	19.6108
GOTERM_BP_DIRECT	GO:0061621~canonical glycolysis	10	0.3367	0.0115235	ENSG00000156515, ENSG00000074800, ENSG00000102144, ENSG00000123836, ENSG00000171314, ENSG00000108515, ENSG00000106633, ENSG00000159399, ENSG00000136872, ENSG00000152556	2555	26	16792	2.52777	1	0.775671	20.0292
GOTERM_BP_DIRECT	GO:0007050~cell cycle arrest	33	1.11111	0.0116926	ENSG00000152409, ENSG00000155876, ENSG00000071246, ENSG00000181929, ENSG00000102547, ENSG00000090097, ENSG00000106617, ENSG00000167965, ENSG00000087074, ENSG00000166333, ENSG00000136603, ENSG00000114166, ENSG00000166313, ENSG00000184481, ENSG00000185340, ENSG00000100359, ENSG00000177047, ENSG00000091436, ENSG00000095002, ENSG00000169032, ENSG00000128829, ENSG00000116688, ENSG00000111537, ENSG0000…	2555	141	16792	1.53818	1	0.773043	20.2926
GOTERM_BP_DIRECT	GO:0030198~extracellular matrix organization	43	1.44781	0.0121074	ENSG00000145681, ENSG00000138448, ENSG00000172987, ENSG00000142173, ENSG00000162745, ENSG00000171557, ENSG00000113140, ENSG00000112562, ENSG00000105855, ENSG00000197467, ENSG00000164761, ENSG00000173157, ENSG00000140564, ENSG00000049540, ENSG00000182492, ENSG00000026508, ENSG00000113083, ENSG00000124159, ENSG00000196739, ENSG00000083457, ENSG00000138829, ENSG00000101680, ENSG00000135424, ENSG0000…	2555	196	16792	1.44186	1	0.777434	20.9352
GOTERM_BP_DIRECT	GO:0006744~ubiquinone biosynthetic process	7	0.23569	0.0122944	ENSG00000167113, ENSG00000164494, ENSG00000163050, ENSG00000135469, ENSG00000088682, ENSG00000119723, ENSG00000120942	2555	14	16792	3.28611	1	0.775396	21.2233
GOTERM_BP_DIRECT	GO:0042267~natural killer cell mediated cytotoxicity	8	0.26936	0.0126886	ENSG00000131019, ENSG00000117450, ENSG00000203722, ENSG00000131015, ENSG00000155918, ENSG00000188229, ENSG00000164520, ENSG00000111981	2555	18	16792	2.92098	1	0.778977	21.8274
GOTERM_BP_DIRECT	GO:0006086~acetyl-CoA biosynthetic process from pyruvate	5	0.16835	0.0127033	ENSG00000168291, ENSG00000197601, ENSG00000091140, ENSG00000064763, ENSG00000131828	2555	7	16792	4.69444	1	0.772458	21.8499
GOTERM_BP_DIRECT	GO:0015808~L-alanine transport	5	0.16835	0.0127033	ENSG00000180773, ENSG00000186335, ENSG00000103042, ENSG00000123643, ENSG00000115902	2555	7	16792	4.69444	1	0.772458	21.8499
GOTERM_BP_DIRECT	GO:0018108~peptidyl-tyrosine phosphorylation	35	1.17845	0.0131681	ENSG00000138798, ENSG00000165731, ENSG00000169071, ENSG00000148053, ENSG00000138443, ENSG00000055332, ENSG00000174808, ENSG00000119397, ENSG00000140538, ENSG00000124882, ENSG00000178568, ENSG00000186716, ENSG00000138675, ENSG00000169032, ENSG00000173517, ENSG00000034152, ENSG00000147475, ENSG00000158458, ENSG00000198223, ENSG00000162733, ENSG00000107140, ENSG00000000938, ENSG00000213066, ENSG0000…	2555	153	16792	1.50345	1	0.777815	22.5563
GOTERM_BP_DIRECT	GO:0007224~smoothened signaling pathway	19	0.639731	0.0131829	ENSG00000007372, ENSG00000138175, ENSG00000072840, ENSG00000169071, ENSG00000114446, ENSG00000064393, ENSG00000144857, ENSG00000163623, ENSG00000134874, ENSG00000147383, ENSG00000169379, ENSG00000068885, ENSG00000185920, ENSG00000138686, ENSG00000168778, ENSG00000119977, ENSG00000103351, ENSG00000128602, ENSG00000123473	2555	69	16792	1.80974	1	0.771545	22.5787
GOTERM_BP_DIRECT	GO:0031032~actomyosin structure organization	10	0.3367	0.0150017	ENSG00000172159, ENSG00000196535, ENSG00000007944, ENSG00000095203, ENSG00000159251, ENSG00000092439, ENSG00000064666, ENSG00000082397, ENSG00000105357, ENSG00000133026	2555	27	16792	2.43415	1	0.807819	25.2845
GOTERM_BP_DIRECT	GO:0006446~regulation of translational initiation	12	0.40404	0.0150376	ENSG00000158417, ENSG00000128829, ENSG00000184110, ENSG00000107581, ENSG00000119718, ENSG00000119392, ENSG00000075151, ENSG00000134030, ENSG00000114867, ENSG00000147677, ENSG00000114503, ENSG00000205609	2555	36	16792	2.19074	1	0.802518	25.3371
GOTERM_BP_DIRECT	GO:0006479~protein methylation	9	0.30303	0.0164014	ENSG00000126457, ENSG00000145692, ENSG00000168300, ENSG00000205629, ENSG00000103342, ENSG00000133639, ENSG00000203880, ENSG00000142453, ENSG00000160310	2555	23	16792	2.57173	1	0.824068	27.3056
GOTERM_BP_DIRECT	GO:0007010~cytoskeleton organization	36	1.21212	0.0167027	ENSG00000154310, ENSG00000109686, ENSG00000138443, ENSG00000198218, ENSG00000129116, ENSG00000259288, ENSG00000137285, ENSG00000029534, ENSG00000243156, ENSG00000091436, ENSG00000188229, ENSG00000127824, ENSG00000127946, ENSG00000099864, ENSG00000116141, ENSG00000258947, ENSG00000148700, ENSG00000197296, ENSG00000131096, ENSG00000108797, ENSG00000144791, ENSG00000124006, ENSG00000145362, ENSG0000…	2555	161	16792	1.46956	1	0.824069	27.7338
GOTERM_BP_DIRECT	GO:0045893~positive regulation of transcription, DNA-templated	97	3.26599	0.0181686	ENSG00000169071, ENSG00000108064, ENSG00000196419, ENSG00000064393, ENSG00000089250, ENSG00000172766, ENSG00000053254, ENSG00000160310, ENSG00000166333, ENSG00000126778, ENSG00000013561, ENSG00000100003, ENSG00000170485, ENSG00000124782, ENSG00000159592, ENSG00000034152, ENSG00000169129, ENSG00000139567, ENSG00000029153, ENSG00000148334, ENSG00000154764, ENSG00000140836, ENSG00000172845, ENSG0000…	2555	515	16792	1.23787	1	0.843985	29.7833
GOTERM_BP_DIRECT	GO:0002576~platelet degranulation	25	0.841751	0.0195037	ENSG00000135218, ENSG00000138798, ENSG00000167244, ENSG00000160014, ENSG00000143369, ENSG00000122862, ENSG00000112715, ENSG00000130956, ENSG00000150630, ENSG00000113905, ENSG00000171557, ENSG00000113140, ENSG00000106538, ENSG00000135404, ENSG00000259207, ENSG00000196937, ENSG00000127824, ENSG00000143933, ENSG00000102265, ENSG00000259753, ENSG00000100234, ENSG00000142168, ENSG00000197766, ENSG0000…	2555	103	16792	1.5952	1	0.859234	31.6018
GOTERM_BP_DIRECT	GO:0043488~regulation of mRNA stability	25	0.841751	0.0195037	ENSG00000185650, ENSG00000100823, ENSG00000131467, ENSG00000055917, ENSG00000090097, ENSG00000112183, ENSG00000004948, ENSG00000103035, ENSG00000159352, ENSG00000163636, ENSG00000108344, ENSG00000140694, ENSG00000108671, ENSG00000175166, ENSG00000099341, ENSG00000152518, ENSG00000153048, ENSG00000165916, ENSG00000138668, ENSG00000204388, ENSG00000204389, ENSG00000114867, ENSG00000154229, ENSG0000…	2555	103	16792	1.5952	1	0.859234	31.6018
GOTERM_BP_DIRECT	GO:0032869~cellular response to insulin stimulus	20	0.673401	0.0199186	ENSG00000185650, ENSG00000253729, ENSG00000119729, ENSG00000181856, ENSG00000142784, ENSG00000095637, ENSG00000137449, ENSG00000185950, ENSG00000114166, ENSG00000149269, ENSG00000112964, ENSG00000214575, ENSG00000171612, ENSG00000108840, ENSG00000105723, ENSG00000132376, ENSG00000170027, ENSG00000134324, ENSG00000145545, ENSG00000106633	2555	77	16792	1.70707	1	0.8603	32.1578
GOTERM_BP_DIRECT	GO:0050796~regulation of insulin secretion	18	0.606061	0.020566	ENSG00000151729, ENSG00000006071, ENSG00000151067, ENSG00000213465, ENSG00000277443, ENSG00000111537, ENSG00000132326, ENSG00000163623, ENSG00000137288, ENSG00000005022, ENSG00000007402, ENSG00000162992, ENSG00000133794, ENSG00000157388, ENSG00000170743, ENSG00000154229, ENSG00000106633, ENSG00000110090	2555	67	16792	1.76567	1	0.864453	33.0167
GOTERM_BP_DIRECT	GO:0070301~cellular response to hydrogen peroxide	16	0.538721	0.0207665	ENSG00000116044, ENSG00000100823, ENSG00000198839, ENSG00000197442, ENSG00000114346, ENSG00000118520, ENSG00000137672, ENSG00000135046, ENSG00000170312, ENSG00000094631, ENSG00000156709, ENSG00000134954, ENSG00000132823, ENSG00000075891, ENSG00000149273, ENSG00000136244	2555	57	16792	1.84483	1	0.86255	33.2807
GOTERM_BP_DIRECT	GO:0070371~ERK1 and ERK2 cascade	9	0.30303	0.0213978	ENSG00000185650, ENSG00000138798, ENSG00000183856, ENSG00000103811, ENSG00000168961, ENSG00000125686, ENSG00000138448, ENSG00000169032, ENSG00000152518	2555	24	16792	2.46458	1	0.866272	34.1052
GOTERM_BP_DIRECT	GO:0042787~protein ubiquitination involved in ubiquitin-dependent protein catabolic process	34	1.14478	0.0219363	ENSG00000108854, ENSG00000072401, ENSG00000033178, ENSG00000134057, ENSG00000153827, ENSG00000145860, ENSG00000166233, ENSG00000177479, ENSG00000064726, ENSG00000013561, ENSG00000167986, ENSG00000130177, ENSG00000170312, ENSG00000156970, ENSG00000162413, ENSG00000265491, ENSG00000165338, ENSG00000198919, ENSG00000009335, ENSG00000036257, ENSG00000276043, ENSG00000034677, ENSG00000164611, ENSG0000…	2555	153	16792	1.46049	1	0.868647	34.801
GOTERM_BP_DIRECT	GO:0033601~positive regulation of mammary gland epithelial cell proliferation	5	0.16835	0.0223738	ENSG00000183856, ENSG00000125686, ENSG00000124782, ENSG00000135439, ENSG00000117139	2555	8	16792	4.10763	1	0.869704	35.3612
GOTERM_BP_DIRECT	GO:0060054~positive regulation of epithelial cell proliferation involved in wound healing	5	0.16835	0.0223738	ENSG00000086062, ENSG00000155760, ENSG00000154764, ENSG00000160593, ENSG00000262406	2555	8	16792	4.10763	1	0.869704	35.3612
GOTERM_BP_DIRECT	GO:0035725~sodium ion transmembrane transport	19	0.639731	0.0232095	ENSG00000185052, ENSG00000073734, ENSG00000140090, ENSG00000074621, ENSG00000144136, ENSG00000102452, ENSG00000124564, ENSG00000136546, ENSG00000108684, ENSG00000168575, ENSG00000110881, ENSG00000166257, ENSG00000130821, ENSG00000166828, ENSG00000007314, ENSG00000146950, ENSG00000138622, ENSG00000112337, ENSG00000164588	2555	73	16792	1.71058	1	0.875309	36.4183
GOTERM_BP_DIRECT	GO:0055085~transmembrane transport	50	1.6835	0.0233227	ENSG00000137266, ENSG00000150967, ENSG00000151729, ENSG00000156875, ENSG00000159164, ENSG00000165474, ENSG00000152779, ENSG00000180638, ENSG00000023839, ENSG00000103222, ENSG00000110628, ENSG00000137968, ENSG00000125454, ENSG00000204574, ENSG00000006071, ENSG00000177542, ENSG00000139370, ENSG00000074621, ENSG00000124564, ENSG00000154263, ENSG00000136052, ENSG00000124067, ENSG00000169562, ENSG0000…	2555	244	16792	1.34676	1	0.872547	36.5603
GOTERM_BP_DIRECT	GO:0002052~positive regulation of neuroblast proliferation	8	0.26936	0.0234698	ENSG00000007372, ENSG00000149295, ENSG00000112715, ENSG00000082014, ENSG00000150630, ENSG00000066279, ENSG00000128602, ENSG00000100644	2555	20	16792	2.62888	1	0.870198	36.7442
GOTERM_BP_DIRECT	GO:0007059~chromosome segregation	18	0.606061	0.023651	ENSG00000102974, ENSG00000131747, ENSG00000169220, ENSG00000117724, ENSG00000148335, ENSG00000182628, ENSG00000072864, ENSG00000080986, ENSG00000134108, ENSG00000012048, ENSG00000260238, ENSG00000005022, ENSG00000138160, ENSG00000105568, ENSG00000149273, ENSG00000130695, ENSG00000198900, ENSG00000113580	2555	68	16792	1.7397	1	0.868268	36.9702
GOTERM_BP_DIRECT	GO:0010467~gene expression	14	0.47138	0.0239986	ENSG00000105258, ENSG00000147274, ENSG00000135486, ENSG00000089775, ENSG00000122566, ENSG00000099817, ENSG00000114503, ENSG00000153187, ENSG00000073792, ENSG00000100142, ENSG00000138668, ENSG00000145388, ENSG00000197111, ENSG00000169564	2555	48	16792	1.91689	1	0.868255	37.4016
GOTERM_BP_DIRECT	GO:0005977~glycogen metabolic process	10	0.3367	0.0241722	ENSG00000100504, ENSG00000154415, ENSG00000169764, ENSG00000114480, ENSG00000102893, ENSG00000105723, ENSG00000106617, ENSG00000231989, ENSG00000184203, ENSG00000186298	2555	29	16792	2.26628	1	0.866298	37.6159
GOTERM_BP_DIRECT	GO:0006554~lysine catabolic process	6	0.20202	0.025249	ENSG00000105607, ENSG00000105953, ENSG00000164904, ENSG00000091140, ENSG00000119689, ENSG00000109576	2555	12	16792	3.28611	1	0.874179	38.9302
GOTERM_BP_DIRECT	GO:0045717~negative regulation of fatty acid biosynthetic process	6	0.20202	0.025249	ENSG00000012048, ENSG00000147475, ENSG00000142784, ENSG00000125629, ENSG00000110245, ENSG00000072778	2555	12	16792	3.28611	1	0.874179	38.9302
GOTERM_BP_DIRECT	GO:0000002~mitochondrial genome maintenance	6	0.20202	0.025249	ENSG00000117020, ENSG00000171612, ENSG00000151729, ENSG00000158042, ENSG00000068305, ENSG00000196365	2555	12	16792	3.28611	1	0.874179	38.9302
GOTERM_BP_DIRECT	GO:0010510~regulation of acetyl-CoA biosynthetic process from pyruvate	6	0.20202	0.025249	ENSG00000090857, ENSG00000005882, ENSG00000168291, ENSG00000091140, ENSG00000004799, ENSG00000131828	2555	12	16792	3.28611	1	0.874179	38.9302
GOTERM_BP_DIRECT	GO:0071397~cellular response to cholesterol	6	0.20202	0.025249	ENSG00000006025, ENSG00000167910, ENSG00000185920, ENSG00000070018, ENSG00000128602, ENSG00000112972	2555	12	16792	3.28611	1	0.874179	38.9302
GOTERM_BP_DIRECT	GO:0035641~locomotory exploration behavior	6	0.20202	0.025249	ENSG00000171132, ENSG00000132535, ENSG00000251322, ENSG00000185565, ENSG00000144290, ENSG00000181195	2555	12	16792	3.28611	1	0.874179	38.9302
GOTERM_BP_DIRECT	GO:0031145~anaphase-promoting complex-dependent catabolic process	20	0.673401	0.0257454	ENSG00000131467, ENSG00000103035, ENSG00000036257, ENSG00000159352, ENSG00000072401, ENSG00000163636, ENSG00000103264, ENSG00000108344, ENSG00000134057, ENSG00000108671, ENSG00000164611, ENSG00000175166, ENSG00000099341, ENSG00000130177, ENSG00000170312, ENSG00000165916, ENSG00000156970, ENSG00000176248, ENSG00000175063, ENSG00000087191	2555	79	16792	1.66385	1	0.875619	39.5271
GOTERM_BP_DIRECT	GO:0042327~positive regulation of phosphorylation	9	0.30303	0.0273804	ENSG00000138798, ENSG00000240972, ENSG00000155760, ENSG00000137575, ENSG00000188379, ENSG00000124882, ENSG00000106070, ENSG00000166333, ENSG00000171388	2555	25	16792	2.366	1	0.887839	41.4544
GOTERM_BP_DIRECT	GO:0015914~phospholipid transport	9	0.30303	0.0273804	ENSG00000091622, ENSG00000186314, ENSG00000073060, ENSG00000101166, ENSG00000169230, ENSG00000091039, ENSG00000141391, ENSG00000174238, ENSG00000110697	2555	25	16792	2.366	1	0.887839	41.4544
GOTERM_BP_DIRECT	GO:0086046~membrane depolarization during SA node cell action potential	4	0.13468	0.0276253	ENSG00000145362, ENSG00000138622, ENSG00000157388, ENSG00000006283	2555	5	16792	5.25777	1	0.886667	41.738
GOTERM_BP_DIRECT	GO:0021762~substantia nigra development	14	0.47138	0.0282544	ENSG00000123560, ENSG00000137757, ENSG00000173786, ENSG00000154723, ENSG00000134308, ENSG00000160014, ENSG00000143028, ENSG00000119487, ENSG00000154277, ENSG00000088986, ENSG00000068903, ENSG00000108515, ENSG00000143933, ENSG00000148798	2555	49	16792	1.87777	1	0.888933	42.4606
GOTERM_BP_DIRECT	GO:0000187~activation of MAPK activity	25	0.841751	0.0299928	ENSG00000138798, ENSG00000173546, ENSG00000139053, ENSG00000145861, ENSG00000269335, ENSG00000241186, ENSG00000140538, ENSG00000170312, ENSG00000163235, ENSG00000169032, ENSG00000112062, ENSG00000164086, ENSG00000034152, ENSG00000160691, ENSG00000142168, ENSG00000198121, ENSG00000175104, ENSG00000185652, ENSG00000112964, ENSG00000183856, ENSG00000152822, ENSG00000124493, ENSG00000104312, ENSG0000…	2555	107	16792	1.53556	1	0.900119	44.4135
GOTERM_BP_DIRECT	GO:0051017~actin filament bundle assembly	10	0.3367	0.0300031	ENSG00000128298, ENSG00000087274, ENSG00000173156, ENSG00000146950, ENSG00000120756, ENSG00000151491, ENSG00000186765, ENSG00000204472, ENSG00000187017, ENSG00000133789	2555	30	16792	2.19074	1	0.897127	44.4249
GOTERM_BP_DIRECT	GO:0055072~iron ion homeostasis	10	0.3367	0.0300031	ENSG00000164466, ENSG00000144040, ENSG00000183605, ENSG00000166947, ENSG00000103415, ENSG00000115107, ENSG00000107819, ENSG00000187045, ENSG00000164039, ENSG00000118564	2555	30	16792	2.19074	1	0.897127	44.4249
GOTERM_BP_DIRECT	GO:0016567~protein ubiquitination	69	2.32323	0.030265	ENSG00000175946, ENSG00000197429, ENSG00000180537, ENSG00000185915, ENSG00000183580, ENSG00000166233, ENSG00000122741, ENSG00000013561, ENSG00000143207, ENSG00000160445, ENSG00000110042, ENSG00000063978, ENSG00000162413, ENSG00000118496, ENSG00000124743, ENSG00000159069, ENSG00000116044, ENSG00000170852, ENSG00000142784, ENSG00000165192, ENSG00000036257, ENSG00000163945, ENSG00000134758, ENSG0000…	2555	359	16792	1.26318	1	0.896131	44.7135
GOTERM_BP_DIRECT	GO:0031954~positive regulation of protein autophosphorylation	8	0.26936	0.0306999	ENSG00000160014, ENSG00000112715, ENSG00000150630, ENSG00000101265, ENSG00000136235, ENSG00000113522, ENSG00000143933, ENSG00000125249	2555	21	16792	2.5037	1	0.896504	45.1897
GOTERM_BP_DIRECT	GO:0033138~positive regulation of peptidyl-serine phosphorylation	18	0.606061	0.0308527	ENSG00000148053, ENSG00000240972, ENSG00000112715, ENSG00000087074, ENSG00000185420, ENSG00000149269, ENSG00000185652, ENSG00000140538, ENSG00000026508, ENSG00000217128, ENSG00000104312, ENSG00000183735, ENSG00000116641, ENSG00000136244, ENSG00000114867, ENSG00000114209, ENSG00000116670, ENSG00000070087	2555	70	16792	1.69	1	0.894688	45.356
GOTERM_BP_DIRECT	GO:0030855~epithelial cell differentiation	18	0.606061	0.0308527	ENSG00000158710, ENSG00000112715, ENSG00000105668, ENSG00000072778, ENSG00000197448, ENSG00000168028, ENSG00000126778, ENSG00000164039, ENSG00000170312, ENSG00000165983, ENSG00000102144, ENSG00000196975, ENSG00000198848, ENSG00000104872, ENSG00000184058, ENSG00000127831, ENSG00000110375, ENSG00000110090	2555	70	16792	1.69	1	0.894688	45.356
GOTERM_BP_DIRECT	GO:0030433~ER-associated ubiquitin-dependent protein catabolic process	16	0.538721	0.0322686	ENSG00000147475, ENSG00000135018, ENSG00000135924, ENSG00000050130, ENSG00000136813, ENSG00000134109, ENSG00000136986, ENSG00000172046, ENSG00000165916, ENSG00000188021, ENSG00000106803, ENSG00000130939, ENSG00000239305, ENSG00000177239, ENSG00000100350, ENSG00000087191	2555	60	16792	1.75259	1	0.902353	46.8752
GOTERM_BP_DIRECT	GO:0000226~microtubule cytoskeleton organization	18	0.606061	0.0350087	ENSG00000114999, ENSG00000124006, ENSG00000034677, ENSG00000184144, ENSG00000170312, ENSG00000089685, ENSG00000173786, ENSG00000066629, ENSG00000138162, ENSG00000116871, ENSG00000109917, ENSG00000147526, ENSG00000169398, ENSG00000116641, ENSG00000101871, ENSG00000116141, ENSG00000184368, ENSG00000169515	2555	71	16792	1.66619	1	0.91761	49.702
GOTERM_BP_DIRECT	GO:0006853~carnitine shuttle	5	0.16835	0.0354958	ENSG00000178537, ENSG00000205560, ENSG00000106617, ENSG00000076555, ENSG00000110090	2555	9	16792	3.65123	1	0.91798	50.1894
GOTERM_BP_DIRECT	GO:0009062~fatty acid catabolic process	5	0.16835	0.0354958	ENSG00000104823, ENSG00000198721, ENSG00000112033, ENSG00000117480, ENSG00000134324	2555	9	16792	3.65123	1	0.91798	50.1894
GOTERM_BP_DIRECT	GO:0046474~glycerophospholipid biosynthetic process	5	0.16835	0.0354958	ENSG00000197601, ENSG00000069998, ENSG00000100288, ENSG00000178773, ENSG00000085719	2555	9	16792	3.65123	1	0.91798	50.1894
GOTERM_BP_DIRECT	GO:0043069~negative regulation of programmed cell death	6	0.20202	0.0359996	ENSG00000103423, ENSG00000075891, ENSG00000197943, ENSG00000157404, ENSG00000213024, ENSG00000087191	2555	13	16792	3.03333	1	0.918437	50.6887
GOTERM_BP_DIRECT	GO:0048747~muscle fiber development	6	0.20202	0.0359996	ENSG00000007402, ENSG00000173714, ENSG00000198947, ENSG00000154277, ENSG00000170175, ENSG00000141385	2555	13	16792	3.03333	1	0.918437	50.6887
GOTERM_BP_DIRECT	GO:0090263~positive regulation of canonical Wnt signaling pathway	27	0.909091	0.0366453	ENSG00000116729, ENSG00000169071, ENSG00000131467, ENSG00000108854, ENSG00000175826, ENSG00000196562, ENSG00000188763, ENSG00000066279, ENSG00000070018, ENSG00000187147, ENSG00000166333, ENSG00000073711, ENSG00000147655, ENSG00000167657, ENSG00000087191, ENSG00000103035, ENSG00000159352, ENSG00000154764, ENSG00000163636, ENSG00000108344, ENSG00000175166, ENSG00000108671, ENSG00000099341, ENSG0000…	2555	120	16792	1.47875	1	0.919685	51.3217
GOTERM_BP_DIRECT	GO:0021987~cerebral cortex development	15	0.505051	0.0377722	ENSG00000118193, ENSG00000148053, ENSG00000072864, ENSG00000066279, ENSG00000138363, ENSG00000070018, ENSG00000172380, ENSG00000106689, ENSG00000138162, ENSG00000147526, ENSG00000128602, ENSG00000168944, ENSG00000145545, ENSG00000100644, ENSG00000170558	2555	56	16792	1.76041	1	0.923484	52.4081
GOTERM_BP_DIRECT	GO:0007017~microtubule-based process	11	0.37037	0.0380559	ENSG00000137285, ENSG00000075218, ENSG00000264364, ENSG00000137100, ENSG00000175203, ENSG00000108423, ENSG00000188229, ENSG00000088986, ENSG00000127824, ENSG00000258947, ENSG00000138100	2555	36	16792	2.00818	1	0.922682	52.678
GOTERM_BP_DIRECT	GO:0045454~cell redox homeostasis	19	0.639731	0.0381821	ENSG00000116044, ENSG00000100823, ENSG00000112992, ENSG00000086288, ENSG00000233276, ENSG00000148334, ENSG00000089250, ENSG00000087301, ENSG00000184470, ENSG00000100348, ENSG00000117450, ENSG00000156709, ENSG00000196865, ENSG00000204193, ENSG00000183773, ENSG00000091140, ENSG00000136244, ENSG00000173221, ENSG00000001631	2555	77	16792	1.62171	1	0.921052	52.7976
GOTERM_BP_DIRECT	GO:0055114~oxidation-reduction process	107	3.60269	0.0382443	ENSG00000115286, ENSG00000010256, ENSG00000089250, ENSG00000119723, ENSG00000115107, ENSG00000143149, ENSG00000117450, ENSG00000087842, ENSG00000243156, ENSG00000154814, ENSG00000117594, ENSG00000164830, ENSG00000215883, ENSG00000148334, ENSG00000117139, ENSG00000125652, ENSG00000152642, ENSG00000100348, ENSG00000140459, ENSG00000119537, ENSG00000140505, ENSG00000129596, ENSG00000125257, ENSG0000…	2555	592	16792	1.18788	1	0.919079	52.8564
GOTERM_BP_DIRECT	GO:0007519~skeletal muscle tissue development	14	0.47138	0.0383707	ENSG00000160808, ENSG00000168899, ENSG00000049540, ENSG00000198947, ENSG00000128710, ENSG00000112276, ENSG00000136603, ENSG00000124743, ENSG00000126778, ENSG00000170162, ENSG00000128709, ENSG00000112062, ENSG00000092841, ENSG00000105357	2555	51	16792	1.80414	1	0.917455	52.9758
GOTERM_BP_DIRECT	GO:0010906~regulation of glucose metabolic process	8	0.26936	0.0392849	ENSG00000005882, ENSG00000205629, ENSG00000103150, ENSG00000076555, ENSG00000143365, ENSG00000004799, ENSG00000173918, ENSG00000115687	2555	22	16792	2.3899	1	0.920074	53.8304
GOTERM_BP_DIRECT	GO:0071542~dopaminergic neuron differentiation	8	0.26936	0.0392849	ENSG00000165462, ENSG00000112715, ENSG00000136944, ENSG00000107859, ENSG00000070018, ENSG00000185267, ENSG00000147655, ENSG00000100644	2555	22	16792	2.3899	1	0.920074	53.8304
GOTERM_BP_DIRECT	GO:0006919~activation of cysteine-type endopeptidase activity involved in apoptotic process	20	0.673401	0.0411422	ENSG00000169855, ENSG00000165731, ENSG00000103811, ENSG00000114446, ENSG00000164741, ENSG00000164305, ENSG00000137409, ENSG00000187094, ENSG00000168040, ENSG00000103423, ENSG00000156709, ENSG00000182866, ENSG00000177076, ENSG00000134259, ENSG00000110911, ENSG00000127946, ENSG00000169031, ENSG00000111276, ENSG00000141682, ENSG00000249915	2555	83	16792	1.58367	1	0.927164	55.5215
GOTERM_BP_DIRECT	GO:0001934~positive regulation of protein phosphorylation	28	0.942761	0.0417566	ENSG00000167244, ENSG00000154310, ENSG00000148053, ENSG00000112715, ENSG00000149269, ENSG00000140538, ENSG00000161011, ENSG00000217128, ENSG00000178568, ENSG00000106538, ENSG00000259207, ENSG00000204472, ENSG00000169860, ENSG00000125249, ENSG00000183765, ENSG00000259753, ENSG00000182718, ENSG00000112576, ENSG00000111328, ENSG00000074842, ENSG00000073417, ENSG00000172575, ENSG00000090612, ENSG0000…	2555	127	16792	1.44899	1	0.927965	56.0679
GOTERM_BP_DIRECT	GO:0006811~ion transport	28	0.942761	0.0417566	ENSG00000145888, ENSG00000168575, ENSG00000256870, ENSG00000170175, ENSG00000179520, ENSG00000135740, ENSG00000155850, ENSG00000073150, ENSG00000186335, ENSG00000151834, ENSG00000104321, ENSG00000185052, ENSG00000091138, ENSG00000139370, ENSG00000140090, ENSG00000074621, ENSG00000144136, ENSG00000174640, ENSG00000123643, ENSG00000102007, ENSG00000040531, ENSG00000124067, ENSG00000106688, ENSG0000…	2555	127	16792	1.44899	1	0.927965	56.0679
GOTERM_BP_DIRECT	GO:0043065~positive regulation of apoptotic process	58	1.95286	0.0418385	ENSG00000168556, ENSG00000154358, ENSG00000144746, ENSG00000087470, ENSG00000197081, ENSG00000113905, ENSG00000160310, ENSG00000129675, ENSG00000161011, ENSG00000155111, ENSG00000184254, ENSG00000101265, ENSG00000141682, ENSG00000120129, ENSG00000131747, ENSG00000115317, ENSG00000164342, ENSG00000175104, ENSG00000205155, ENSG00000168040, ENSG00000103423, ENSG00000162992, ENSG00000148677, ENSG0000…	2555	300	16792	1.27063	1	0.926284	56.1402
GOTERM_BP_DIRECT	GO:0010880~regulation of release of sequestered calcium ion into cytosol by sarcoplasmic reticulum	7	0.23569	0.0443794	ENSG00000171316, ENSG00000148834, ENSG00000160014, ENSG00000198947, ENSG00000113448, ENSG00000075142, ENSG00000143933	2555	18	16792	2.55586	1	0.935435	58.3296
GOTERM_BP_DIRECT	GO:0007141~male meiosis I	7	0.23569	0.0443794	ENSG00000168556, ENSG00000139351, ENSG00000108384, ENSG00000139618, ENSG00000071539, ENSG00000126803, ENSG00000167077	2555	18	16792	2.55586	1	0.935435	58.3296
GOTERM_BP_DIRECT	GO:0009306~protein secretion	10	0.3367	0.0444567	ENSG00000242247, ENSG00000102924, ENSG00000174695, ENSG00000177868, ENSG00000166676, ENSG00000171951, ENSG00000138073, ENSG00000103227, ENSG00000171557, ENSG00000115107	2555	32	16792	2.05382	1	0.933866	58.3946
GOTERM_BP_DIRECT	GO:0021549~cerebellum development	11	0.37037	0.0452869	ENSG00000105894, ENSG00000018236, ENSG00000162992, ENSG00000169057, ENSG00000183044, ENSG00000041515, ENSG00000129159, ENSG00000198886, ENSG00000138668, ENSG00000138363, ENSG00000198121	2555	37	16792	1.9539	1	0.935374	59.0861
GOTERM_BP_DIRECT	GO:0045892~negative regulation of transcription, DNA-templated	91	3.06397	0.0453448	ENSG00000146587, ENSG00000100105, ENSG00000198807, ENSG00000169946, ENSG00000117724, ENSG00000108854, ENSG00000144744, ENSG00000196419, ENSG00000198894, ENSG00000232423, ENSG00000132326, ENSG00000053254, ENSG00000160310, ENSG00000068903, ENSG00000270601, ENSG00000126368, ENSG00000177311, ENSG00000239810, ENSG00000101158, ENSG00000124882, ENSG00000108788, ENSG00000274764, ENSG00000120952, ENSG0000…	2555	499	16792	1.19854	1	0.933759	59.134
GOTERM_BP_DIRECT	GO:0009749~response to glucose	17	0.572391	0.0462017	ENSG00000119718, ENSG00000112033, ENSG00000142173, ENSG00000123836, ENSG00000164305, ENSG00000185950, ENSG00000100348, ENSG00000072310, ENSG00000162992, ENSG00000114739, ENSG00000136943, ENSG00000265972, ENSG00000091879, ENSG00000070785, ENSG00000178966, ENSG00000169031, ENSG00000111276	2555	68	16792	1.64305	1	0.935349	59.8355
GOTERM_BP_DIRECT	GO:0051301~cell division	66	2.22222	0.047784	ENSG00000117724, ENSG00000165476, ENSG00000105173, ENSG00000169220, ENSG00000182628, ENSG00000119397, ENSG00000007080, ENSG00000183580, ENSG00000068903, ENSG00000094804, ENSG00000130177, ENSG00000155111, ENSG00000129933, ENSG00000120539, ENSG00000156970, ENSG00000086827, ENSG00000144635, ENSG00000162413, ENSG00000090273, ENSG00000113580, ENSG00000116670, ENSG00000058091, ENSG00000171132, ENSG0000…	2555	350	16792	1.23933	1	0.939569	61.1011
GOTERM_BP_DIRECT	GO:1902065~response to L-glutamate	4	0.13468	0.0490631	ENSG00000156709, ENSG00000121905, ENSG00000139644, ENSG00000014123	2555	6	16792	4.38147	1	0.942413	62.0965
GOTERM_BP_DIRECT	GO:0060754~positive regulation of mast cell chemotaxis	4	0.13468	0.0490631	ENSG00000119630, ENSG00000112715, ENSG00000150630, ENSG00000133789	2555	6	16792	4.38147	1	0.942413	62.0965
GOTERM_BP_DIRECT	GO:0086015~SA node cell action potential	4	0.13468	0.0490631	ENSG00000145362, ENSG00000138622, ENSG00000006283, ENSG00000166257	2555	6	16792	4.38147	1	0.942413	62.0965
GOTERM_BP_DIRECT	GO:1901990~regulation of mitotic cell cycle phase transition	4	0.13468	0.0490631	ENSG00000114670, ENSG00000163161, ENSG00000154767, ENSG00000167986	2555	6	16792	4.38147	1	0.942413	62.0965
GOTERM_BP_DIRECT	GO:0070208~protein heterotrimerization	6	0.20202	0.0491692	ENSG00000142173, ENSG00000011451, ENSG00000145861, ENSG00000136603, ENSG00000173918, ENSG00000213024	2555	14	16792	2.81666	1	0.941132	62.1779
GOTERM_BP_DIRECT	GO:0032743~positive regulation of interleukin-2 production	6	0.20202	0.0491692	ENSG00000112149, ENSG00000113448, ENSG00000104312, ENSG00000117586, ENSG00000175104, ENSG00000135046	2555	14	16792	2.81666	1	0.941132	62.1779
GOTERM_BP_DIRECT	GO:0031573~intra-S DNA damage checkpoint	6	0.20202	0.0491692	ENSG00000172732, ENSG00000114670, ENSG00000095002, ENSG00000154767, ENSG00000136273, ENSG00000075131	2555	14	16792	2.81666	1	0.941132	62.1779
GOTERM_BP_DIRECT	GO:0042176~regulation of protein catabolic process	6	0.20202	0.0491692	ENSG00000140564, ENSG00000049759, ENSG00000185359, ENSG00000108344, ENSG00000159210, ENSG00000183765	2555	14	16792	2.81666	1	0.941132	62.1779
GOTERM_BP_DIRECT	GO:0048009~insulin-like growth factor receptor signaling pathway	6	0.20202	0.0491692	ENSG00000112964, ENSG00000106070, ENSG00000103197, ENSG00000197081, ENSG00000140443, ENSG00000146830	2555	14	16792	2.81666	1	0.941132	62.1779
GOTERM_BP_DIRECT	GO:1900153~positive regulation of nuclear-transcribed mRNA catabolic process, deadenylation-dependent decay	6	0.20202	0.0491692	ENSG00000185650, ENSG00000078687, ENSG00000107864, ENSG00000125107, ENSG00000198791, ENSG00000152518	2555	14	16792	2.81666	1	0.941132	62.1779
GOTERM_BP_DIRECT	GO:0061053~somite development	6	0.20202	0.0491692	ENSG00000182185, ENSG00000185920, ENSG00000128602, ENSG00000176887, ENSG00000073711, ENSG00000005102	2555	14	16792	2.81666	1	0.941132	62.1779
GOTERM_BP_DIRECT	GO:0051592~response to calcium ion	15	0.505051	0.0493929	ENSG00000160014, ENSG00000113140, ENSG00000171557, ENSG00000188643, ENSG00000181195, ENSG00000180902, ENSG00000115840, ENSG00000265972, ENSG00000138668, ENSG00000168615, ENSG00000136244, ENSG00000143933, ENSG00000249915, ENSG00000069869, ENSG00000120129	2555	58	16792	1.69971	1	0.940261	62.3492
GOTERM_BP_DIRECT	GO:0007030~Golgi organization	18	0.606061	0.0499153	ENSG00000116786, ENSG00000137221, ENSG00000124006, ENSG00000100815, ENSG00000184743, ENSG00000104388, ENSG00000137502, ENSG00000196535, ENSG00000141376, ENSG00000143515, ENSG00000086827, ENSG00000107651, ENSG00000215114, ENSG00000088833, ENSG00000168434, ENSG00000114745, ENSG00000104043, ENSG00000125875	2555	74	16792	1.59865	1	0.940436	62.7462
KEGG_PATHWAY	hsa04622:RIG-I-like receptor signaling pathway	28	0.942761	1.16e-06	ENSG00000083799, ENSG00000269335, ENSG00000188379, ENSG00000177047, ENSG00000186803, ENSG00000214042, ENSG00000147885, ENSG00000112062, ENSG00000228083, ENSG00000234829, ENSG00000120242, ENSG00000137080, ENSG00000126456, ENSG00000107643, ENSG00000163512, ENSG00000175104, ENSG00000236637, ENSG00000120235, ENSG00000168040, ENSG00000003400, ENSG00000197919, ENSG00000149476, ENSG00000233816, ENSG0000…	1035	70	6879	2.65855	0.000337	0.000337	0.00154697
KEGG_PATHWAY	hsa01200:Carbon metabolism	37	1.24579	4.42e-06	ENSG00000105953, ENSG00000114054, ENSG00000153574, ENSG00000168291, ENSG00000117054, ENSG00000226784, ENSG00000135069, ENSG00000101365, ENSG00000102144, ENSG00000014641, ENSG00000082212, ENSG00000122971, ENSG00000100412, ENSG00000106633, ENSG00000131828, ENSG00000136872, ENSG00000152556, ENSG00000139684, ENSG00000151005, ENSG00000146733, ENSG00000138413, ENSG00000067829, ENSG00000074800, ENSG0000…	1035	113	6879	2.17625	0.00128072	0.000641	0.00587457
KEGG_PATHWAY	hsa01130:Biosynthesis of antibiotics	56	1.88552	1.91e-05	ENSG00000172331, ENSG00000114054, ENSG00000104549, ENSG00000060982, ENSG00000143149, ENSG00000135069, ENSG00000101365, ENSG00000102144, ENSG00000014641, ENSG00000112972, ENSG00000001630, ENSG00000106633, ENSG00000136872, ENSG00000151005, ENSG00000146733, ENSG00000067829, ENSG00000074800, ENSG00000062485, ENSG00000182054, ENSG00000106992, ENSG00000147383, ENSG00000257365, ENSG00000091140, ENSG0000…	1035	212	6879	1.75565	0.00553539	0.00184854	0.0254421
KEGG_PATHWAY	hsa05162:Measles	37	1.24579	0.000211	ENSG00000065675, ENSG00000115325, ENSG00000105173, ENSG00000055332, ENSG00000147677, ENSG00000117335, ENSG00000170581, ENSG00000123595, ENSG00000188379, ENSG00000186803, ENSG00000172936, ENSG00000126803, ENSG00000214042, ENSG00000204388, ENSG00000204389, ENSG00000136244, ENSG00000147885, ENSG00000228083, ENSG00000234829, ENSG00000120242, ENSG00000070770, ENSG00000117020, ENSG00000128829, ENSG0000…	1035	133	6879	1.84899	0.0594212	0.0151983	0.280428
KEGG_PATHWAY	hsa05161:Hepatitis B	39	1.31313	0.000292	ENSG00000105173, ENSG00000269335, ENSG00000167986, ENSG00000089685, ENSG00000170581, ENSG00000188379, ENSG00000186803, ENSG00000172936, ENSG00000214042, ENSG00000128272, ENSG00000136244, ENSG00000147885, ENSG00000169032, ENSG00000228083, ENSG00000120242, ENSG00000234829, ENSG00000117020, ENSG00000137080, ENSG00000142166, ENSG00000126456, ENSG00000164342, ENSG00000107643, ENSG00000164305, ENSG0000…	1035	145	6879	1.78765	0.0812911	0.0168142	0.387914
KEGG_PATHWAY	hsa01230:Biosynthesis of amino acids	23	0.774411	0.000605	ENSG00000059573, ENSG00000151005, ENSG00000138413, ENSG00000146733, ENSG00000153574, ENSG00000074800, ENSG00000067829, ENSG00000062485, ENSG00000118520, ENSG00000060982, ENSG00000101911, ENSG00000182054, ENSG00000092621, ENSG00000226784, ENSG00000135069, ENSG00000101365, ENSG00000147224, ENSG00000102144, ENSG00000171314, ENSG00000108515, ENSG00000100412, ENSG00000136872, ENSG00000152556	1035	72	6879	2.12315	0.160913	0.0288167	0.801013
KEGG_PATHWAY	hsa04620:Toll-like receptor signaling pathway	30	1.0101	0.000701	ENSG00000269335, ENSG00000188379, ENSG00000186803, ENSG00000172936, ENSG00000214042, ENSG00000136244, ENSG00000147885, ENSG00000169032, ENSG00000112062, ENSG00000228083, ENSG00000034152, ENSG00000234829, ENSG00000120242, ENSG00000117020, ENSG00000137080, ENSG00000142166, ENSG00000126456, ENSG00000107643, ENSG00000164342, ENSG00000175104, ENSG00000236637, ENSG00000120235, ENSG00000168040, ENSG0000…	1035	106	6879	1.88105	0.183973	0.0286263	0.927658
KEGG_PATHWAY	hsa04623:Cytosolic DNA-sensing pathway	21	0.707071	0.00077	ENSG00000137080, ENSG00000126456, ENSG00000099817, ENSG00000269335, ENSG00000236637, ENSG00000120235, ENSG00000233816, ENSG00000197919, ENSG00000147873, ENSG00000188379, ENSG00000100142, ENSG00000213689, ENSG00000186803, ENSG00000183735, ENSG00000214042, ENSG00000109320, ENSG00000136244, ENSG00000147885, ENSG00000228083, ENSG00000120242, ENSG00000234829	1035	64	6879	2.18084	0.20017	0.0275334	1.01867
KEGG_PATHWAY	hsa00020:Citrate cycle (TCA cycle)	13	0.43771	0.000779	ENSG00000105953, ENSG00000138413, ENSG00000067829, ENSG00000062485, ENSG00000073578, ENSG00000168291, ENSG00000182054, ENSG00000101365, ENSG00000014641, ENSG00000091140, ENSG00000131828, ENSG00000119689, ENSG00000100412	1035	30	6879	2.8801	0.202393	0.0248135	1.03129
KEGG_PATHWAY	hsa05160:Hepatitis C	35	1.17845	0.000966	ENSG00000138798, ENSG00000131467, ENSG00000228607, ENSG00000073060, ENSG00000164007, ENSG00000055332, ENSG00000269335, ENSG00000170581, ENSG00000188379, ENSG00000105568, ENSG00000186803, ENSG00000214042, ENSG00000147885, ENSG00000112062, ENSG00000228083, ENSG00000120242, ENSG00000234829, ENSG00000117020, ENSG00000128829, ENSG00000137080, ENSG00000142166, ENSG00000126456, ENSG00000107643, ENSG0000…	1035	133	6879	1.74905	0.24435	0.0276288	1.27615
KEGG_PATHWAY	hsa04650:Natural killer cell mediated cytotoxicity	31	1.04377	0.00353908	ENSG00000131019, ENSG00000131015, ENSG00000155918, ENSG00000149269, ENSG00000203722, ENSG00000182866, ENSG00000188379, ENSG00000186803, ENSG00000214042, ENSG00000147885, ENSG00000169032, ENSG00000228083, ENSG00000164520, ENSG00000234829, ENSG00000120242, ENSG00000160691, ENSG00000122223, ENSG00000137080, ENSG00000142166, ENSG00000111537, ENSG00000197943, ENSG00000164305, ENSG00000213809, ENSG0000…	1035	122	6879	1.68883	0.642333	0.0892332	4.60382
KEGG_PATHWAY	hsa00071:Fatty acid degradation	14	0.47138	0.00679789	ENSG00000198721, ENSG00000205560, ENSG00000151726, ENSG00000164904, ENSG00000072778, ENSG00000087008, ENSG00000169169, ENSG00000196177, ENSG00000117054, ENSG00000143149, ENSG00000105607, ENSG00000172955, ENSG00000122971, ENSG00000110090	1035	42	6879	2.21546	0.861671	0.151973	8.66893
KEGG_PATHWAY	hsa01210:2-Oxocarboxylic acid metabolism	8	0.26936	0.00829546	ENSG00000138413, ENSG00000101365, ENSG00000067829, ENSG00000062485, ENSG00000060982, ENSG00000182054, ENSG00000100412, ENSG00000109576	1035	17	6879	3.12771	0.910697	0.169581	10.4828
KEGG_PATHWAY	hsa04114:Oocyte meiosis	27	0.909091	0.012209	ENSG00000160014, ENSG00000105173, ENSG00000155897, ENSG00000137449, ENSG00000148660, ENSG00000134057, ENSG00000130177, ENSG00000170312, ENSG00000105568, ENSG00000058404, ENSG00000140443, ENSG00000177189, ENSG00000107864, ENSG00000143933, ENSG00000169032, ENSG00000116670, ENSG00000108055, ENSG00000164611, ENSG00000250254, ENSG00000186298, ENSG00000214575, ENSG00000134308, ENSG00000082175, ENSG0000…	1035	111	6879	1.61669	0.971629	0.224663	15.0667
KEGG_PATHWAY	hsa05169:Epstein-Barr virus infection	29	0.976431	0.0126035	ENSG00000177455, ENSG00000055332, ENSG00000269335, ENSG00000006062, ENSG00000026508, ENSG00000104856, ENSG00000112062, ENSG00000087191, ENSG00000034152, ENSG00000117020, ENSG00000126456, ENSG00000103035, ENSG00000107643, ENSG00000197943, ENSG00000159352, ENSG00000163636, ENSG00000108344, ENSG00000175166, ENSG00000108671, ENSG00000099341, ENSG00000175104, ENSG00000165916, ENSG00000254087, ENSG0000…	1035	122	6879	1.57988	0.974733	0.217465	15.5166
KEGG_PATHWAY	hsa05205:Proteoglycans in cancer	43	1.44781	0.0133021	ENSG00000167244, ENSG00000151150, ENSG00000138448, ENSG00000172987, ENSG00000128710, ENSG00000112715, ENSG00000188763, ENSG00000148660, ENSG00000149269, ENSG00000135047, ENSG00000029534, ENSG00000026508, ENSG00000155760, ENSG00000178568, ENSG00000185920, ENSG00000058404, ENSG00000135404, ENSG00000259207, ENSG00000140443, ENSG00000128602, ENSG00000112062, ENSG00000169032, ENSG00000117020, ENSG0000…	1035	200	6879	1.42897	0.979421	0.215508	16.3078
KEGG_PATHWAY	hsa05164:Influenza A	38	1.27946	0.0159944	ENSG00000055332, ENSG00000198563, ENSG00000140564, ENSG00000170581, ENSG00000188379, ENSG00000101888, ENSG00000186803, ENSG00000172936, ENSG00000126803, ENSG00000214042, ENSG00000204388, ENSG00000204389, ENSG00000136244, ENSG00000147885, ENSG00000169032, ENSG00000112062, ENSG00000228083, ENSG00000120242, ENSG00000034152, ENSG00000234829, ENSG00000117020, ENSG00000128829, ENSG00000137080, ENSG0000…	1035	174	6879	1.45151	0.990683	0.240467	19.2932
KEGG_PATHWAY	hsa00010:Glycolysis / Gluconeogenesis	18	0.606061	0.0181828	ENSG00000172331, ENSG00000074800, ENSG00000164904, ENSG00000168291, ENSG00000159399, ENSG00000143149, ENSG00000226784, ENSG00000156515, ENSG00000184254, ENSG00000102144, ENSG00000172955, ENSG00000091140, ENSG00000171314, ENSG00000108515, ENSG00000131828, ENSG00000106633, ENSG00000136872, ENSG00000152556	1035	67	6879	1.78559	0.995115	0.255945	21.6469
KEGG_PATHWAY	hsa04142:Lysosome	28	0.942761	0.020186	ENSG00000152056, ENSG00000150967, ENSG00000197081, ENSG00000135047, ENSG00000170266, ENSG00000134262, ENSG00000166311, ENSG00000110911, ENSG00000003056, ENSG00000127415, ENSG00000117984, ENSG00000135404, ENSG00000134575, ENSG00000103811, ENSG00000141458, ENSG00000134243, ENSG00000040531, ENSG00000081014, ENSG00000072958, ENSG00000054983, ENSG00000171298, ENSG00000182287, ENSG00000136943, ENSG0000…	1035	121	6879	1.538	0.997298	0.267472	23.7457
KEGG_PATHWAY	hsa05168:Herpes simplex infection	39	1.31313	0.0212394	ENSG00000159479, ENSG00000055332, ENSG00000132326, ENSG00000269335, ENSG00000170312, ENSG00000124193, ENSG00000170581, ENSG00000188379, ENSG00000186803, ENSG00000172936, ENSG00000214042, ENSG00000136450, ENSG00000136244, ENSG00000147885, ENSG00000228083, ENSG00000120242, ENSG00000234829, ENSG00000070770, ENSG00000128829, ENSG00000137080, ENSG00000142166, ENSG00000126456, ENSG00000164342, ENSG0000…	1035	183	6879	1.41644	0.998022	0.267498	24.8284
KEGG_PATHWAY	hsa00260:Glycine, serine and threonine metabolism	12	0.40404	0.0249834	ENSG00000226784, ENSG00000135069, ENSG00000145692, ENSG00000172331, ENSG00000146733, ENSG00000164904, ENSG00000189221, ENSG00000091140, ENSG00000092621, ENSG00000171314, ENSG00000131471, ENSG00000140905	1035	39	6879	2.04504	0.999349	0.294883	28.5625
KEGG_PATHWAY	hsa04066:HIF-1 signaling pathway	23	0.774411	0.0254899	ENSG00000117020, ENSG00000138798, ENSG00000074800, ENSG00000112715, ENSG00000160712, ENSG00000111537, ENSG00000197943, ENSG00000168291, ENSG00000148660, ENSG00000159399, ENSG00000156515, ENSG00000058404, ENSG00000091879, ENSG00000140443, ENSG00000109320, ENSG00000136244, ENSG00000108515, ENSG00000154229, ENSG00000131828, ENSG00000102265, ENSG00000111276, ENSG00000169032, ENSG00000100644	1035	96	6879	1.59236	0.99944	0.288486	29.0542
KEGG_PATHWAY	hsa04141:Protein processing in endoplasmic reticulum	36	1.21212	0.0272468	ENSG00000163479, ENSG00000119318, ENSG00000197442, ENSG00000072401, ENSG00000104723, ENSG00000138073, ENSG00000055332, ENSG00000185825, ENSG00000087074, ENSG00000130175, ENSG00000136026, ENSG00000162909, ENSG00000188021, ENSG00000126803, ENSG00000128272, ENSG00000204388, ENSG00000088833, ENSG00000204389, ENSG00000102595, ENSG00000177239, ENSG00000116044, ENSG00000135924, ENSG00000135018, ENSG0000…	1035	169	6879	1.4158	0.999668	0.294122	30.7358
KEGG_PATHWAY	hsa03010:Ribosome	30	1.0101	0.0294193	ENSG00000120333, ENSG00000105193, ENSG00000138326, ENSG00000148303, ENSG00000270800, ENSG00000063177, ENSG00000109475, ENSG00000144029, ENSG00000182774, ENSG00000243927, ENSG00000108298, ENSG00000115268, ENSG00000134419, ENSG00000231500, ENSG00000083845, ENSG00000112306, ENSG00000198034, ENSG00000188846, ENSG00000089009, ENSG00000214026, ENSG00000198918, ENSG00000147604, ENSG00000168028, ENSG0000…	1035	136	6879	1.46611	0.999827	0.302893	32.7643
KEGG_PATHWAY	hsa05152:Tuberculosis	37	1.24579	0.0326353	ENSG00000160014, ENSG00000148660, ENSG00000063176, ENSG00000075785, ENSG00000188379, ENSG00000117984, ENSG00000058404, ENSG00000186803, ENSG00000172936, ENSG00000214042, ENSG00000136244, ENSG00000141068, ENSG00000143933, ENSG00000147885, ENSG00000112062, ENSG00000228083, ENSG00000120242, ENSG00000234829, ENSG00000117020, ENSG00000137080, ENSG00000111537, ENSG00000107643, ENSG00000164305, ENSG0000…	1035	177	6879	1.38936	0.999934	0.319471	35.6664
KEGG_PATHWAY	hsa04146:Peroxisome	20	0.673401	0.0365183	ENSG00000112357, ENSG00000138413, ENSG00000104823, ENSG00000203797, ENSG00000198721, ENSG00000151726, ENSG00000142168, ENSG00000197601, ENSG00000182054, ENSG00000087008, ENSG00000197448, ENSG00000148832, ENSG00000117450, ENSG00000103150, ENSG00000101417, ENSG00000168306, ENSG00000107537, ENSG00000095321, ENSG00000101986, ENSG00000064763	1035	83	6879	1.60154	0.999979	0.339622	39.0159
KEGG_PATHWAY	hsa03320:PPAR signaling pathway	17	0.572391	0.0367695	ENSG00000135218, ENSG00000165269, ENSG00000205560, ENSG00000112033, ENSG00000151726, ENSG00000095637, ENSG00000110245, ENSG00000087008, ENSG00000166333, ENSG00000169169, ENSG00000117054, ENSG00000167910, ENSG00000121769, ENSG00000167772, ENSG00000168306, ENSG00000113396, ENSG00000110090	1035	67	6879	1.68639	0.999981	0.331271	39.227
KEGG_PATHWAY	hsa04151:PI3K-Akt signaling pathway	65	2.18855	0.0385942	ENSG00000138798, ENSG00000138448, ENSG00000105173, ENSG00000150630, ENSG00000142173, ENSG00000177455, ENSG00000269335, ENSG00000073711, ENSG00000145623, ENSG00000186803, ENSG00000081052, ENSG00000169031, ENSG00000169032, ENSG00000117020, ENSG00000050555, ENSG00000137080, ENSG00000069966, ENSG00000113296, ENSG00000236637, ENSG00000119630, ENSG00000172380, ENSG00000134259, ENSG00000147873, ENSG0000…	1035	345	6879	1.25222	0.999989	0.334784	40.7398
KEGG_PATHWAY	hsa05230:Central carbon metabolism in cancer	16	0.538721	0.0490402	ENSG00000117020, ENSG00000165731, ENSG00000168291, ENSG00000159399, ENSG00000105281, ENSG00000140538, ENSG00000226784, ENSG00000156515, ENSG00000068078, ENSG00000157404, ENSG00000171314, ENSG00000131828, ENSG00000106633, ENSG00000169032, ENSG00000152556, ENSG00000100644	1035	64	6879	1.66159	1	0.395187	48.7505
