# Supplementary material for: Transcriptome Analysis Reveals Long Intergenic Non-Coding RNAs Contributed to Intramuscular Fat Content Differences between Yorkshire and Wei Pigs
Source: Int J Mol Sci. 2020 Mar 3;21(5):1732. doi: 10.3390/ijms21051732 (PMC7084294; doi:10.3390/ijms21051732)
Supplement: Supplementary file 1 [file ijms-21-01732-s001.zip › Supplementary Materials/TableS3ú║Gene ontology and pathway analysis of DEPTGs of DELs.xlsx]

## Sheet: sheet1
Table S3:Gene ontology and pathway analysis of DEPTGs of DELs
Category	Term	Count	%	PValue	Genes	List Total	Pop Hits	Pop Total	Fold Enrichment	Bonferroni	Benjamini	FDR
GOTERM_BP_DIRECT	GO:0032922~circadian regulation of gene expression	8	2.0202	0.000164813	ENSG00000126368, ENSG00000170485, ENSG00000133794, ENSG00000149295, ENSG00000049246, ENSG00000123095, ENSG00000132326, ENSG00000140836	348	57	16792	6.77233	0.266581	0.266581	0.280964
GOTERM_BP_DIRECT	GO:0043410~positive regulation of MAPK cascade	9	2.27273	0.000265634	ENSG00000171132, ENSG00000167244, ENSG00000169252, ENSG00000124493, ENSG00000160712, ENSG00000157404, ENSG00000054967, ENSG00000184058, ENSG00000141068	348	81	16792	5.36143	0.393302	0.221092	0.452472
GOTERM_BP_DIRECT	GO:0046320~regulation of fatty acid oxidation	3	0.757576	0.00125996	ENSG00000121769, ENSG00000106617, ENSG00000004799	348	3	16792	48.2529	0.906658	0.546379	2.12912
GOTERM_BP_DIRECT	GO:0007155~cell adhesion	21	5.30303	0.00145244	ENSG00000171132, ENSG00000169855, ENSG00000101955, ENSG00000120328, ENSG00000133055, ENSG00000095637, ENSG00000144152, ENSG00000144857, ENSG00000130202, ENSG00000204291, ENSG00000131471, ENSG00000197479, ENSG00000105855, ENSG00000182264, ENSG00000102181, ENSG00000213853, ENSG00000144810, ENSG00000144847, ENSG00000262655, ENSG00000148848, ENSG00000198910	348	459	16792	2.20765	0.935042	0.495155	2.45059
GOTERM_BP_DIRECT	GO:0035641~locomotory exploration behavior	4	1.0101	0.00167545	ENSG00000171132, ENSG00000132535, ENSG00000144290, ENSG00000181195	348	12	16792	16.0843	0.957326	0.467851	2.82182
GOTERM_BP_DIRECT	GO:0007399~nervous system development	15	3.78788	0.00269817	ENSG00000169855, ENSG00000168874, ENSG00000120328, ENSG00000205572, ENSG00000106683, ENSG00000172058, ENSG00000133169, ENSG00000197479, ENSG00000144290, ENSG00000160360, ENSG00000007944, ENSG00000132535, ENSG00000159263, ENSG00000198910, ENSG00000043039	348	287	16792	2.52193	0.993793	0.571309	4.50728
GOTERM_BP_DIRECT	GO:0014070~response to organic cyclic compound	6	1.51515	0.00331336	ENSG00000147872, ENSG00000112149, ENSG00000151726, ENSG00000148773, ENSG00000257365, ENSG00000110090	348	49	16792	5.90852	0.998056	0.590093	5.50782
GOTERM_BP_DIRECT	GO:0033600~negative regulation of mammary gland epithelial cell proliferation	3	0.757576	0.00408588	ENSG00000169855, ENSG00000139618, ENSG00000175832	348	5	16792	28.9517	0.999548	0.618125	6.75028
GOTERM_BP_DIRECT	GO:0035556~intracellular signal transduction	18	4.54545	0.00447101	ENSG00000171132, ENSG00000065675, ENSG00000154310, ENSG00000149091, ENSG00000128656, ENSG00000106617, ENSG00000161011, ENSG00000153048, ENSG00000005981, ENSG00000164122, ENSG00000149295, ENSG00000131370, ENSG00000121281, ENSG00000157404, ENSG00000167657, ENSG00000100628, ENSG00000141068, ENSG00000120129	348	403	16792	2.15522	0.999782	0.608016	7.36391
GOTERM_BP_DIRECT	GO:0002931~response to ischemia	5	1.26263	0.0045694	ENSG00000073150, ENSG00000103150, ENSG00000154277, ENSG00000132326, ENSG00000159399	348	33	16792	7.31104	0.999819	0.577461	7.52008
GOTERM_BP_DIRECT	GO:0061178~regulation of insulin secretion involved in cellular response to glucose stimulus	4	1.0101	0.00479696	ENSG00000171132, ENSG00000126368, ENSG00000156299, ENSG00000145242	348	17	16792	11.3536	0.999882	0.56056	7.8803
GOTERM_BP_DIRECT	GO:0032869~cellular response to insulin stimulus	7	1.76768	0.00516213	ENSG00000185650, ENSG00000171612, ENSG00000253729, ENSG00000095637, ENSG00000137449, ENSG00000185950, ENSG00000134324	348	77	16792	4.38662	0.999941	0.555702	8.4556
GOTERM_BP_DIRECT	GO:0014066~regulation of phosphatidylinositol 3-kinase signaling	7	1.76768	0.00549747	ENSG00000182866, ENSG00000124882, ENSG00000163629, ENSG00000185950, ENSG00000157404, ENSG00000174808, ENSG00000150867	348	78	16792	4.33039	0.999969	0.549607	8.98091
GOTERM_BP_DIRECT	GO:0051592~response to calcium ion	6	1.51515	0.00684954	ENSG00000265972, ENSG00000113140, ENSG00000069869, ENSG00000120129, ENSG00000180902, ENSG00000181195	348	58	16792	4.99168	0.999998	0.602854	11.0703
GOTERM_BP_DIRECT	GO:0035094~response to nicotine	5	1.26263	0.0069141	ENSG00000149295, ENSG00000183044, ENSG00000147434, ENSG00000196811, ENSG00000181195	348	37	16792	6.52066	0.999998	0.581065	11.1689
GOTERM_BP_DIRECT	GO:0007338~single fertilization	6	1.51515	0.00736002	ENSG00000128710, ENSG00000078399, ENSG00000253293, ENSG00000182264, ENSG00000004809, ENSG00000128709	348	59	16792	4.90707	0.999999	0.580404	11.8474
GOTERM_BP_DIRECT	GO:0030097~hemopoiesis	6	1.51515	0.00736002	ENSG00000182866, ENSG00000139618, ENSG00000064666, ENSG00000157404, ENSG00000013375, ENSG00000152518	348	59	16792	4.90707	0.999999	0.580404	11.8474
GOTERM_BP_DIRECT	GO:0034599~cellular response to oxidative stress	6	1.51515	0.0103139	ENSG00000082641, ENSG00000271303, ENSG00000137449, ENSG00000204388, ENSG00000204389, ENSG00000181195	348	64	16792	4.52371	1	0.682454	16.2198
GOTERM_BP_DIRECT	GO:0009954~proximal/distal pattern formation	4	1.0101	0.0128355	ENSG00000128710, ENSG00000078399, ENSG00000253293, ENSG00000128709	348	24	16792	8.04215	1	0.740758	19.7899
GOTERM_BP_DIRECT	GO:0048103~somatic stem cell division	3	0.757576	0.0139255	ENSG00000155760, ENSG00000157404, ENSG00000152518	348	9	16792	16.0843	1	0.750505	21.2884
GOTERM_BP_DIRECT	GO:0006853~carnitine shuttle	3	0.757576	0.0139255	ENSG00000205560, ENSG00000106617, ENSG00000110090	348	9	16792	16.0843	1	0.750505	21.2884
GOTERM_BP_DIRECT	GO:0042787~protein ubiquitination involved in ubiquitin-dependent protein catabolic process	9	2.27273	0.0142998	ENSG00000137393, ENSG00000198919, ENSG00000007944, ENSG00000162413, ENSG00000276043, ENSG00000100628, ENSG00000165338, ENSG00000069869, ENSG00000146021	348	153	16792	2.8384	1	0.741952	21.7969
GOTERM_BP_DIRECT	GO:0007015~actin filament organization	6	1.51515	0.0165756	ENSG00000154553, ENSG00000158427, ENSG00000213853, ENSG00000095637, ENSG00000047648, ENSG00000158164	348	72	16792	4.02107	1	0.776231	24.8224
GOTERM_BP_DIRECT	GO:0033619~membrane protein proteolysis	3	0.757576	0.0171713	ENSG00000165731, ENSG00000103811, ENSG00000138600	348	10	16792	14.4759	1	0.772567	25.596
GOTERM_BP_DIRECT	GO:0010225~response to UV-C	3	0.757576	0.0171713	ENSG00000170734, ENSG00000139618, ENSG00000134899	348	10	16792	14.4759	1	0.772567	25.596
GOTERM_BP_DIRECT	GO:0033077~T cell differentiation in thymus	4	1.0101	0.0177261	ENSG00000185650, ENSG00000253729, ENSG00000155760, ENSG00000152518	348	27	16792	7.14857	1	0.768388	26.3098
GOTERM_BP_DIRECT	GO:0071560~cellular response to transforming growth factor beta stimulus	5	1.26263	0.018298	ENSG00000185650, ENSG00000170962, ENSG00000148677, ENSG00000152518, ENSG00000181195	348	49	16792	4.92376	1	0.764816	27.0387
GOTERM_BP_DIRECT	GO:2000145~regulation of cell motility	4	1.0101	0.0195558	ENSG00000131504, ENSG00000124882, ENSG00000167657, ENSG00000174808	348	28	16792	6.89327	1	0.773714	28.618
GOTERM_BP_DIRECT	GO:0043488~regulation of mRNA stability	7	1.76768	0.0200051	ENSG00000153048, ENSG00000185650, ENSG00000004948, ENSG00000204388, ENSG00000164924, ENSG00000204389, ENSG00000152518	348	103	16792	3.27932	1	0.76822	29.1744
GOTERM_BP_DIRECT	GO:0010941~regulation of cell death	3	0.757576	0.0207036	ENSG00000204388, ENSG00000164924, ENSG00000204389	348	11	16792	13.1599	1	0.76718	30.0312
GOTERM_BP_DIRECT	GO:0045893~positive regulation of transcription, DNA-templated	19	4.79798	0.0212809	ENSG00000168874, ENSG00000165731, ENSG00000196482, ENSG00000141040, ENSG00000090447, ENSG00000078804, ENSG00000139618, ENSG00000089250, ENSG00000123975, ENSG00000073861, ENSG00000140836, ENSG00000126368, ENSG00000082641, ENSG00000170485, ENSG00000124782, ENSG00000133794, ENSG00000155760, ENSG00000184058, ENSG00000125954	348	515	16792	1.7802	1	0.764265	30.7319
GOTERM_BP_DIRECT	GO:0043065~positive regulation of apoptotic process	13	3.28283	0.0227162	ENSG00000253729, ENSG00000131747, ENSG00000148677, ENSG00000090447, ENSG00000265972, ENSG00000101265, ENSG00000176046, ENSG00000167657, ENSG00000172059, ENSG00000141682, ENSG00000156299, ENSG00000120129, ENSG00000161011	348	300	16792	2.09096	1	0.77472	32.4457
GOTERM_BP_DIRECT	GO:0030217~T cell differentiation	4	1.0101	0.0235161	ENSG00000182866, ENSG00000116678, ENSG00000157404, ENSG00000073861	348	30	16792	6.43372	1	0.775094	33.3834
GOTERM_BP_DIRECT	GO:0015909~long-chain fatty acid transport	3	0.757576	0.0245092	ENSG00000121769, ENSG00000147872, ENSG00000205560	348	12	16792	12.0632	1	0.778135	34.5305
GOTERM_BP_DIRECT	GO:0009952~anterior/posterior pattern specification	6	1.51515	0.0249577	ENSG00000128710, ENSG00000122592, ENSG00000078399, ENSG00000184058, ENSG00000253293, ENSG00000128709	348	80	16792	3.61897	1	0.773648	35.0424
GOTERM_BP_DIRECT	GO:0048146~positive regulation of fibroblast proliferation	5	1.26263	0.0252211	ENSG00000253729, ENSG00000170962, ENSG00000124882, ENSG00000174808, ENSG00000257365	348	54	16792	4.46786	1	0.766843	35.3413
GOTERM_BP_DIRECT	GO:0010634~positive regulation of epithelial cell migration	4	1.0101	0.0302086	ENSG00000122694, ENSG00000171132, ENSG00000103811, ENSG00000124782	348	33	16792	5.84883	1	0.81677	40.7623
GOTERM_BP_DIRECT	GO:2001241~positive regulation of extrinsic apoptotic signaling pathway in absence of ligand	3	0.757576	0.03289	ENSG00000101955, ENSG00000165731, ENSG00000167657	348	14	16792	10.3399	1	0.834258	43.4969
GOTERM_BP_DIRECT	GO:0032743~positive regulation of interleukin-2 production	3	0.757576	0.03289	ENSG00000112149, ENSG00000113448, ENSG00000135046	348	14	16792	10.3399	1	0.834258	43.4969
GOTERM_BP_DIRECT	GO:0045725~positive regulation of glycogen biosynthetic process	3	0.757576	0.0374409	ENSG00000167244, ENSG00000095637, ENSG00000185950	348	15	16792	9.65057	1	0.86383	47.8679
GOTERM_BP_DIRECT	GO:0030335~positive regulation of cell migration	9	2.27273	0.0379008	ENSG00000131504, ENSG00000165731, ENSG00000103811, ENSG00000170962, ENSG00000185950, ENSG00000157404, ENSG00000167657, ENSG00000180921, ENSG00000156299	348	184	16792	2.36019	1	0.85974	48.2915
GOTERM_BP_DIRECT	GO:0042127~regulation of cell proliferation	9	2.27273	0.0385042	ENSG00000182866, ENSG00000129749, ENSG00000265972, ENSG00000064666, ENSG00000157404, ENSG00000054967, ENSG00000257365, ENSG00000125954, ENSG00000135046	348	185	16792	2.34744	1	0.856816	48.8423
GOTERM_BP_DIRECT	GO:2001240~negative regulation of extrinsic apoptotic signaling pathway in absence of ligand	4	1.0101	0.0405203	ENSG00000064655, ENSG00000135439, ENSG00000204388, ENSG00000204389	348	37	16792	5.21653	1	0.86399	50.6429
GOTERM_BP_DIRECT	GO:0032467~positive regulation of cytokinesis	4	1.0101	0.0405203	ENSG00000171132, ENSG00000118193, ENSG00000149295, ENSG00000137807	348	37	16792	5.21653	1	0.86399	50.6429
GOTERM_BP_DIRECT	GO:0097152~mesenchymal cell apoptotic process	2	0.505051	0.0409034	ENSG00000184058, ENSG00000139083	348	2	16792	48.2529	1	0.859694	50.9782
GOTERM_BP_DIRECT	GO:1904722~positive regulation of mRNA endonucleolytic cleavage involved in unfolded protein response	2	0.505051	0.0409034	ENSG00000204388, ENSG00000204389	348	2	16792	48.2529	1	0.859694	50.9782
GOTERM_BP_DIRECT	GO:1902380~positive regulation of endoribonuclease activity	2	0.505051	0.0409034	ENSG00000204388, ENSG00000204389	348	2	16792	48.2529	1	0.859694	50.9782
GOTERM_BP_DIRECT	GO:0002327~immature B cell differentiation	2	0.505051	0.0409034	ENSG00000217128, ENSG00000157404	348	2	16792	48.2529	1	0.859694	50.9782
GOTERM_BP_DIRECT	GO:0009653~anatomical structure morphogenesis	6	1.51515	0.0419342	ENSG00000073792, ENSG00000082641, ENSG00000242950, ENSG00000124882, ENSG00000142449, ENSG00000088986	348	92	16792	3.14693	1	0.859895	51.8698
GOTERM_BP_DIRECT	GO:0019933~cAMP-mediated signaling	4	1.0101	0.0433417	ENSG00000121281, ENSG00000113448, ENSG00000141068, ENSG00000145242	348	38	16792	5.07925	1	0.862538	53.0627
GOTERM_BP_DIRECT	GO:0046854~phosphatidylinositol phosphorylation	6	1.51515	0.0453029	ENSG00000182866, ENSG00000124882, ENSG00000185950, ENSG00000157404, ENSG00000174808, ENSG00000150867	348	94	16792	3.07997	1	0.868406	54.6785
GOTERM_BP_DIRECT	GO:0008584~male gonad development	6	1.51515	0.0453029	ENSG00000013619, ENSG00000078399, ENSG00000176046, ENSG00000066279, ENSG00000157404, ENSG00000253293	348	94	16792	3.07997	1	0.868406	54.6785
GOTERM_BP_DIRECT	GO:0048704~embryonic skeletal system morphogenesis	4	1.0101	0.0462587	ENSG00000128710, ENSG00000122592, ENSG00000128709, ENSG00000162769	348	39	16792	4.94901	1	0.867975	55.4468
GOTERM_BP_DIRECT	GO:0000165~MAPK cascade	11	2.77778	0.0466126	ENSG00000185650, ENSG00000141639, ENSG00000165731, ENSG00000152689, ENSG00000132535, ENSG00000124882, ENSG00000185950, ENSG00000157404, ENSG00000174808, ENSG00000141068, ENSG00000006062	348	262	16792	2.02588	1	0.864025	55.7282
GOTERM_BP_DIRECT	GO:0009416~response to light stimulus	3	0.757576	0.0472058	ENSG00000149295, ENSG00000144290, ENSG00000120129	348	17	16792	8.51521	1	0.861565	56.196
GOTERM_BP_DIRECT	GO:0006006~glucose metabolic process	5	1.26263	0.0497692	ENSG00000167244, ENSG00000189058, ENSG00000185950, ENSG00000004799, ENSG00000110090	348	67	16792	3.60096	1	0.870374	58.1648
KEGG_PATHWAY	hsa04710:Circadian rhythm	7	1.76768	2.40949e-05	ENSG00000126368, ENSG00000170485, ENSG00000133794, ENSG00000049246, ENSG00000106617, ENSG00000123095, ENSG00000132326	135	31	6879	11.5061	0.00463957	0.00463957	0.03002
KEGG_PATHWAY	hsa04920:Adipocytokine signaling pathway	7	1.76768	0.00230614	ENSG00000065675, ENSG00000205560, ENSG00000151726, ENSG00000116678, ENSG00000106617, ENSG00000185950, ENSG00000110090	135	70	6879	5.09556	0.35956	0.199725	2.83597
KEGG_PATHWAY	hsa03320:PPAR signaling pathway	6	1.51515	0.00957128	ENSG00000165269, ENSG00000121769, ENSG00000205560, ENSG00000151726, ENSG00000095637, ENSG00000110090	135	67	6879	4.56318	0.843728	0.461366	11.2938
KEGG_PATHWAY	hsa04923:Regulation of lipolysis in adipocytes	5	1.26263	0.0231644	ENSG00000165269, ENSG00000169252, ENSG00000121281, ENSG00000185532, ENSG00000185950	135	56	6879	4.5496	0.989147	0.677235	25.3264
KEGG_PATHWAY	hsa04270:Vascular smooth muscle contraction	7	1.76768	0.026288	ENSG00000140795, ENSG00000171132, ENSG00000065675, ENSG00000069764, ENSG00000121281, ENSG00000185532, ENSG00000188089	135	117	6879	3.04862	0.994151	0.642382	28.2478
KEGG_PATHWAY	hsa04152:AMPK signaling pathway	7	1.76768	0.0325332	ENSG00000103150, ENSG00000205560, ENSG00000116678, ENSG00000106617, ENSG00000123836, ENSG00000185950, ENSG00000110090	135	123	6879	2.89991	0.99831	0.654887	33.7762
KEGG_PATHWAY	hsa00564:Glycerophospholipid metabolism	6	1.51515	0.0374307	ENSG00000149091, ENSG00000069764, ENSG00000188089, ENSG00000164089, ENSG00000111684, ENSG00000134324	135	95	6879	3.21825	0.999366	0.650702	37.8345
