# Supplementary material for: Transcriptome Analysis Reveals Long Intergenic Non-Coding RNAs Contributed to Intramuscular Fat Content Differences between Yorkshire and Wei Pigs
Source: Int J Mol Sci. 2020 Mar 3;21(5):1732. doi: 10.3390/ijms21051732 (PMC7084294; doi:10.3390/ijms21051732)
Supplement: Supplementary file 1 [file ijms-21-01732-s001.zip › Supplementary Materials/TableS4ú║ The expression regulation relationship between DEL genes and their DEPTGs.xlsx]

## Sheet: sheet1
Table S4: The expression regulation relationship between DEL genes and their DEPTGs
DELs	DEPTGs	DEPTG names	Pearson correlation coefficient	P value
MSTRG.3546	ENSSSCG00000015981	HOXD10	0.999359	6.17e-07
MSTRG.4329	ENSSSCG00000009144	ETNPPL	0.994815	4.03e-05
MSTRG.3426	ENSSSCG00000039408	ADCY7	0.993325	6.67e-05
MSTRG.3546	ENSSSCG00000015784	ACSL1	0.993224	6.87e-05
MSTRG.4175	ENSSSCG00000036883	FABP3	0.989838	0.00015437
MSTRG.13894	ENSSSCG00000038185	EREG	0.989781	0.000156106
MSTRG.3546	ENSSSCG00000031450	MLYCD	0.989774	0.000156337
MSTRG.13894	ENSSSCG00000015660	PFKFB2	0.988375	0.000201925
MSTRG.1306	ENSSSCG00000008624	LPIN1	0.987624	0.000228805
MSTRG.8326	ENSSSCG00000008509	RASGRP3	0.987576	0.00023057
MSTRG.12725	ENSSSCG00000004520	MAPK4	0.987517	0.000232765
MSTRG.6103	ENSSSCG00000015660	PFKFB2	0.986713	0.000263654
MSTRG.6103	ENSSSCG00000038185	EREG	0.986411	0.000275737
MSTRG.4937	ENSSSCG00000016432	PRKAG2	0.986358	0.00027788
MSTRG.5833	ENSSSCG00000035293	ENSSSCG00000035293	0.986228	0.000283205
MSTRG.6103	ENSSSCG00000016701	HOXA7	0.985862	0.00029842
MSTRG.3619	ENSSSCG00000017330	MAP3K14	0.985116	0.000330631
MSTRG.6103	ENSSSCG00000008444	PRKCE	0.985062	0.000333044
MSTRG.8326	ENSSSCG00000010992	AQP7	0.985006	0.000335536
MSTRG.62	ENSSSCG00000008919	EPHA5	0.984515	0.000357832
MSTRG.4175	ENSSSCG00000009144	ETNPPL	0.983909	0.000386305
MSTRG.4937	ENSSSCG00000011831	APOD	0.983875	0.000387919
MSTRG.3546	ENSSSCG00000036883	FABP3	0.983749	0.000393974
MSTRG.4937	ENSSSCG00000036883	FABP3	0.983042	0.000428935
MSTRG.4937	ENSSSCG00000013259	DGKZ	0.982822	0.000440095
MSTRG.8326	ENSSSCG00000037499	NEDD4	0.98225	0.000469777
MSTRG.4175	ENSSSCG00000016432	PRKAG2	0.981659	0.000501482
MSTRG.4175	ENSSSCG00000015981	HOXD10	0.981603	0.000504548
MSTRG.8326	ENSSSCG00000031262	TXNIP	0.980873	0.00054529
MSTRG.13894	ENSSSCG00000016701	HOXA7	0.980364	0.00057457
MSTRG.4937	ENSSSCG00000017753	KSR1	0.980183	0.000585158
MSTRG.3546	ENSSSCG00000022364	CPT1B	0.979677	0.000615316
MSTRG.8326	ENSSSCG00000008919	EPHA5	0.979603	0.000619784
MSTRG.3619	ENSSSCG00000015334	PDK4	0.978651	0.000678836
MSTRG.13894	ENSSSCG00000035863	PLIN2	0.977845	0.000730824
MSTRG.3426	ENSSSCG00000026655	PTPN13	0.977771	0.000735674
MSTRG.13894	ENSSSCG00000011831	APOD	0.977685	0.000741365
MSTRG.6103	ENSSSCG00000015982	HOXD9	0.976989	0.000788161
MSTRG.3546	ENSSSCG00000015334	PDK4	0.976918	0.000793012
MSTRG.11176	ENSSSCG00000014825	RELT	0.976243	0.000839906
MSTRG.13894	ENSSSCG00000022364	CPT1B	0.976104	0.00084971
MSTRG.13805	ENSSSCG00000016991	DUSP1	0.975611	0.00088501
MSTRG.5833	ENSSSCG00000012517	ENSSSCG00000012517	0.975604	0.000885484
MSTRG.13894	ENSSSCG00000025188	LEPR	0.975494	0.000893423
MSTRG.13894	ENSSSCG00000015784	ACSL1	0.97451	0.000966317
MSTRG.3546	ENSSSCG00000016432	PRKAG2	0.974072	0.000999698
MSTRG.3426	ENSSSCG00000003608	LCK	0.973903	0.00101273
MSTRG.3619	ENSSSCG00000016991	DUSP1	0.973832	0.00101817
MSTRG.6103	ENSSSCG00000034101	D2HGDH	0.972205	0.00114813
MSTRG.13894	ENSSSCG00000031450	MLYCD	0.970905	0.0012575
MSTRG.5833	ENSSSCG00000037065	EMP2	0.970413	0.00130012
MSTRG.8326	ENSSSCG00000012880	CPT1A	0.970341	0.00130646
MSTRG.3546	ENSSSCG00000009144	ETNPPL	0.969897	0.00134565
MSTRG.62	ENSSSCG00000008509	RASGRP3	0.969463	0.00138453
MSTRG.3546	ENSSSCG00000010429	PRKG1	0.967521	0.00156521
MSTRG.4937	ENSSSCG00000022364	CPT1B	0.967207	0.00159547
MSTRG.4175	ENSSSCG00000015784	ACSL1	0.967005	0.00161504
MSTRG.62	ENSSSCG00000017753	KSR1	0.966769	0.00163812
MSTRG.8326	ENSSSCG00000011131	PRKCQ	0.966504	0.00166421
MSTRG.5833	ENSSSCG00000008842	KIT	0.966231	0.00169128
MSTRG.4329	ENSSSCG00000015981	HOXD10	0.965506	0.00176422
MSTRG.3426	ENSSSCG00000001523	GRM4	0.965335	0.00178168
MSTRG.62	ENSSSCG00000013259	DGKZ	0.965291	0.00178617
MSTRG.3546	ENSSSCG00000038185	EREG	0.9646	0.00185757
MSTRG.13894	ENSSSCG00000016432	PRKAG2	0.962771	0.00205324
MSTRG.4175	ENSSSCG00000022364	CPT1B	0.961615	0.00218184
MSTRG.6103	ENSSSCG00000031450	MLYCD	0.961022	0.00224927
MSTRG.3671	ENSSSCG00000015796	PDLIM3	0.96083	0.00227138
MSTRG.11176	ENSSSCG00000011079	PIP4K2A	0.960744	0.0022813
MSTRG.62	ENSSSCG00000012880	CPT1A	0.960713	0.00228488
MSTRG.5833	ENSSSCG00000006243	PENK	0.960686	0.00228801
MSTRG.4937	ENSSSCG00000025188	LEPR	0.960568	0.00230172
MSTRG.3671	ENSSSCG00000016929	PDE4D	0.959224	0.00246015
MSTRG.6103	ENSSSCG00000037499	NEDD4	0.958971	0.00249051
MSTRG.4937	ENSSSCG00000035863	PLIN2	0.958792	0.00251222
MSTRG.13805	ENSSSCG00000017330	MAP3K14	0.958726	0.00252012
MSTRG.3546	ENSSSCG00000012112	ARHGAP6	0.958632	0.00253153
MSTRG.6103	ENSSSCG00000015784	ACSL1	0.95774	0.00264108
MSTRG.6103	ENSSSCG00000037762	TBX1	0.957578	0.00266125
MSTRG.6103	ENSSSCG00000035863	PLIN2	0.957499	0.00267108
MSTRG.6103	ENSSSCG00000010494	SORBS1	0.957335	0.00269166
MSTRG.4175	ENSSSCG00000031450	MLYCD	0.957265	0.00270037
MSTRG.3671	ENSSSCG00000027628	IL6R	0.956932	0.00274239
MSTRG.13805	ENSSSCG00000027628	IL6R	0.956908	0.00274542
MSTRG.10534	ENSSSCG00000008842	KIT	0.9567	0.00277169
MSTRG.8326	ENSSSCG00000025188	LEPR	0.956578	0.00278729
MSTRG.8829	ENSSSCG00000011079	PIP4K2A	0.956547	0.00279127
MSTRG.13805	ENSSSCG00000034763	IRS2	0.956273	0.00282629
MSTRG.3671	ENSSSCG00000008965	ENSSSCG00000008965	0.956085	0.00285045
MSTRG.4937	ENSSSCG00000012112	ARHGAP6	0.95593	0.0028704
MSTRG.3619	ENSSSCG00000027628	IL6R	0.955536	0.00292168
MSTRG.13894	ENSSSCG00000017753	KSR1	0.954865	0.00300982
MSTRG.4175	ENSSSCG00000012112	ARHGAP6	0.954661	0.00303689
MSTRG.13894	ENSSSCG00000010429	PRKG1	0.95379	0.0031537
MSTRG.4937	ENSSSCG00000015784	ACSL1	0.953577	0.00318262
MSTRG.10534	ENSSSCG00000037292	PLA2G4E	0.953366	0.00321137
MSTRG.8326	ENSSSCG00000028304	ZFP36L1	0.953127	0.00324414
MSTRG.13894	ENSSSCG00000036883	FABP3	0.953108	0.00324672
MSTRG.62	ENSSSCG00000025188	LEPR	0.952833	0.0032846
MSTRG.8326	ENSSSCG00000024285	DLG4	0.952699	0.00330314
MSTRG.3546	ENSSSCG00000015660	PFKFB2	0.952445	0.00333851
MSTRG.4329	ENSSSCG00000036883	FABP3	0.951843	0.00342285
MSTRG.10534	ENSSSCG00000031262	TXNIP	-0.951921	0.00341181
MSTRG.1306	ENSSSCG00000006243	PENK	-0.952054	0.00339318
MSTRG.1306	ENSSSCG00000015590	FLVCR1	-0.952495	0.00333146
MSTRG.1306	ENSSSCG00000010199	RET	-0.954647	0.00303871
MSTRG.10534	ENSSSCG00000034101	D2HGDH	-0.956481	0.00279958
MSTRG.5833	ENSSSCG00000008624	LPIN1	-0.957683	0.00264823
MSTRG.10534	ENSSSCG00000008624	LPIN1	-0.962162	0.00212052
MSTRG.6103	ENSSSCG00000017082	SPARC	-0.965424	0.00177257
MSTRG.5833	ENSSSCG00000040569	PLA2G10	-0.968184	0.00150231
MSTRG.10534	ENSSSCG00000037762	TBX1	-0.974628	0.000957415
MSTRG.6103	ENSSSCG00000037292	PLA2G4E	-0.975539	0.000890162
MSTRG.1306	ENSSSCG00000008842	KIT	-0.984427	0.000361895
MSTRG.10534	ENSSSCG00000038598	ADRB2	-0.98475	0.000347089
MSTRG.10534	ENSSSCG00000027205	LPCAT3	-0.993332	6.65e-05
