# Supplementary material for: Transcriptome Analysis Reveals Long Intergenic Non-Coding RNAs Contributed to Intramuscular Fat Content Differences between Yorkshire and Wei Pigs
Source: Int J Mol Sci. 2020 Mar 3;21(5):1732. doi: 10.3390/ijms21051732 (PMC7084294; doi:10.3390/ijms21051732)
Supplement: Supplementary file 1 [file ijms-21-01732-s001.zip › Supplementary Materials/TableS6ú║The information of seven pairs of RT-qPCR primers.XLSX]

## Sheet: Sheet1
Table S6: Primers for RT-qPCR
Genes	Primer sequence (5'to3')	Number of bases
MSTRG.4175	Forward:GGAAGGACGGCATTATCAA	19
	Reverse:CAAGTTCTCCATTCAGCGAC	20
MSTRG.8326	Forward:CCGTGAGGGAAAACAAGGT	19
	Reverse:CTGGTGGCTCAGCAGGTTA	19
MSTRG.4937	Forward:TTGCACCAAGGGGAAAGTA	19
	Reverse:CTGGAGTGGAAGGAGGAGTT	20
FABP3	Forward:AGCACCTTCAAGAGCACAGA	20
	Reverse:AGTTTGCCTCCATCCAGTG	19
CPEB2	Forward:GCCCTACCATCAAGGACAA	19
	Reverse:CTGAACGAACCGAGCACTAA	20
AQP7	Forward:ACTTGGGTTTTGGCTTTGG	19
	Reverse:ATCCCTGTCACTATCACCTCATC	23
SLC26A2	Forward:CCTGGGTTTCTTTCCTGTG	19
	Reverse:TCTTGTCTGCCGTCTGATTG	20
